# Supplementary material for: Suicide adverse events associated with zopiclone and eszopiclone: A pharmacovigilance analysis based on FAERS, JADER and CVARD
Source: PLoS One. 2026 Jan 8;21(1):e0340357. doi: 10.1371/journal.pone.0340357 (PMC12782430; doi:10.1371/journal.pone.0340357)
Supplement: S3 File — (ZIP) [file pone.0340357.s003.zip]

Archive with 34 entries (29 files):
- The data involved in the research--Revised-- 12.24/
- The data involved in the research--Revised-- 12.24/CA.xlsx
- The data involved in the research--Revised-- 12.24/FAERS.xlsx
- The data involved in the research--Revised-- 12.24/JADER.xlsx
- The data involved in the research--Revised-- 12.24/Logistic regression data/
- The data involved in the research--Revised-- 12.24/Logistic regression data/.RData
- The data involved in the research--Revised-- 12.24/Logistic regression data/.Rhistory
- The data involved in the research--Revised-- 12.24/Logistic regression data/Figure3_forest.R
- The data involved in the research--Revised-- 12.24/Logistic regression data/Final_logistic_Multivariate-forest map.png
- The data involved in the research--Revised-- 12.24/Logistic regression data/Final_logistic_Multivariate_Model.csv.csv
- The data involved in the research--Revised-- 12.24/Logistic regression data/Univariate_logistic_Results-forest map.png
- The data involved in the research--Revised-- 12.24/Logistic regression data/Univariate_logistic_Results_Summary.csv
- The data involved in the research--Revised-- 12.24/Original data.xlsx
- The data involved in the research--Revised-- 12.24/Survival curve graph of adverse reaction induction time/
- The data involved in the research--Revised-- 12.24/Survival curve graph of adverse reaction induction time/.Rhistory
- The data involved in the research--Revised-- 12.24/Survival curve graph of adverse reaction induction time/FAERS.png
- The data involved in the research--Revised-- 12.24/Survival curve graph of adverse reaction induction time/JADER.png
- The data involved in the research--Revised-- 12.24/Survival curve graph of adverse reaction induction time/Supporting data-gender-FAERS.xlsx
- The data involved in the research--Revised-- 12.24/Survival curve graph of adverse reaction induction time/Supporting data-gender-JADER.xlsx
- The data involved in the research--Revised-- 12.24/Survival curve graph of adverse reaction induction time/Survival curve graph code.R
- The data involved in the research--Revised-- 12.24/TTO drawing data/
- The data involved in the research--Revised-- 12.24/TTO drawing data/Mapping data.xlsx
- The data involved in the research--Revised-- 12.24/TTO drawing data/Rplot.png
- The data involved in the research--Revised-- 12.24/TTO drawing data/TTO code.R
- The data involved in the research--Revised-- 12.24/Volcano map/
- The data involved in the research--Revised-- 12.24/Volcano map/.RData
- The data involved in the research--Revised-- 12.24/Volcano map/.Rhistory
- The data involved in the research--Revised-- 12.24/Volcano map/CAVRD-data.xlsx
- The data involved in the research--Revised-- 12.24/Volcano map/CAVRD.png
- The data involved in the research--Revised-- 12.24/Volcano map/FAERS-data.xlsx
- The data involved in the research--Revised-- 12.24/Volcano map/FAERS.png
- The data involved in the research--Revised-- 12.24/Volcano map/JADER-data.xlsx
- The data involved in the research--Revised-- 12.24/Volcano map/JADER.png
- The data involved in the research--Revised-- 12.24/Volcano map/Volcano map code.R
