# Supplementary material for: Suicide adverse events associated with zopiclone and eszopiclone: A pharmacovigilance analysis based on FAERS, JADER and CVARD
Source: PLoS One. 2026 Jan 8;21(1):e0340357. doi: 10.1371/journal.pone.0340357 (PMC12782430; doi:10.1371/journal.pone.0340357)
Supplement: S3 File — (ZIP) [file pone.0340357.s003.zip › The data involved in the research--Revised-- 12.24/CA.xlsx]

## Sheet: zopiclone
Suicide attempt
fda_dt	mfr_dt	MAH_NO	rpsr_cod	sex	age	outcome	occp_cod	source	wt	ht	outc	file	year	drug_seq	DRUG_PRODUCT_ID	drugname	role_cod	route	dose	dose_unit	frequency	THERAPY_DURATION	THERAPY_DURATION_UNIT_ENG	dose_form	REACTION_ID	DURATION	DURATION_UNIT_ENG	pt	pt_name_en	pt_code	hlt_name_en	hlt_code	hlgt_name_en	hlgt_code	soc_name_en	soc_code
19970617	19970617		Spontaneous	Male	41	Recovered/resolved	Other health professional	Community	107	163	Not Serious	19972	1997	3900336	24431	EFFEXOR NOS	Suspect	Oral	37.5	Milligram	2 every 1 Days		Unknown	NOT SPECIFIED	12938501			SUICIDE ATTEMPT	Suicide attempt	10042464	Suicidal and self-injurious behaviour	10042459	Suicidal and self-injurious behaviours NEC	10042460	Psychiatric disorders	10037175
19910122	19910122		Spontaneous	Female		Recovered/resolved	Physician	MAH	50		OTHER_MEDICALLY_IMP_COND	19911	1991	4261353	30542	IMOVANE	Suspect	Oral	7.5	Milligram	every 1 Days		Unknown	Tablets	12938801			SUICIDE ATTEMPT	Suicide attempt	10042464	Suicidal and self-injurious behaviour	10042459	Suicidal and self-injurious behaviours NEC	10042460	Psychiatric disorders	10037175
20001213	20001213		Spontaneous	Male	54	Recovered/resolved	Other health professional	Community	80		HOSP_REQUIRED	20004	2000	4110174	29860	TRAZODONE	Suspect	Oral	50	Milligram			Unknown	Tablets	13614901			SUICIDE ATTEMPT	Suicide attempt	10042464	Suicidal and self-injurious behaviour	10042459	Suicidal and self-injurious behaviours NEC	10042460	Psychiatric disorders	10037175
20010201	20010201	200110843GDDC	Spontaneous	Male		Unknown	Pharmacist	MAH			OTHER_MEDICALLY_IMP_COND	20011	2001	4091392	30542	IMOVANE	Suspect	Unknown					Unknown	Tablets	13696501			SUICIDE ATTEMPT	Suicide attempt	10042464	Suicidal and self-injurious behaviour	10042459	Suicidal and self-injurious behaviours NEC	10042460	Psychiatric disorders	10037175
20040416	20040416	CA200400944	Spontaneous	Female	32	Recovered/resolved	Physician	MAH			LIFE_THREATENING	20042	2004	1327336	30584	PAXIL	Suspect	Oral	20	Milligram	every 1 Days	34	Days	Tablets	17002101			SUICIDE ATTEMPT	Suicide attempt	10042464	Suicidal and self-injurious behaviour	10042459	Suicidal and self-injurious behaviours NEC	10042460	Psychiatric disorders	10037175
20040916	20040916		Spontaneous	Male	40	Not recovered/not resolved	Other health professional	Community			OTHER_MEDICALLY_IMP_COND	20043	2004	4063904	46586	RISPERIDONE (JANSSEN-ORTHO)	Suspect	Unknown	168	Milligram			Unknown	NOT SPECIFIED	17461906			SUICIDE ATTEMPT	Suicide attempt	10042464	Suicidal and self-injurious behaviour	10042459	Suicidal and self-injurious behaviours NEC	10042460	Psychiatric disorders	10037175
20041129	20041129		Spontaneous	Female	40	Unknown	Pharmacist	Community			HOSP_REQUIRED	20044	2004	3996441	30566	ZOPICLONE	Suspect	Unknown	7.5	Milligram			Unknown	Tablets	17768701			SUICIDE ATTEMPT	Suicide attempt	10042464	Suicidal and self-injurious behaviour	10042459	Suicidal and self-injurious behaviours NEC	10042460	Psychiatric disorders	10037175
20060515	20060515		Spontaneous	Female	14	Unknown	Pharmacist	Community	45	157	HOSP_REQUIRED	20062	2006	4394979	30566	ZOPICLONE	Suspect	Oral	15	Milligram		80	Days	Tablets	20215001			SUICIDE ATTEMPT	Suicide attempt	10042464	Suicidal and self-injurious behaviour	10042459	Suicidal and self-injurious behaviours NEC	10042460	Psychiatric disorders	10037175
20060714	20060714	200613725GDDC	Spontaneous	Male	60	Recovered/resolved	Pharmacist	MAH			LIFE_THREATENING	20063	2006	4229224	30542	IMOVANE	Suspect	Oral	375	Milligram			Unknown	Tablets	20406001			SUICIDE ATTEMPT	Suicide attempt	10042464	Suicidal and self-injurious behaviour	10042459	Suicidal and self-injurious behaviours NEC	10042460	Psychiatric disorders	10037175
20070501	20061206	2006SP007036	Study	Male	52	Recovered/resolved	Physician	MAH			LIFE_THREATENING	20072	2007	4362072	23511	PEGETRON	Suspect	Systemic			every 1 Weeks	33	Days	Capsules	21040701			SUICIDE ATTEMPT	Suicide attempt	10042464	Suicidal and self-injurious behaviour	10042459	Suicidal and self-injurious behaviours NEC	10042460	Psychiatric disorders	10037175
20061207	20061207	S06003317	Spontaneous	Female		Recovered/resolved	Consumer/other non health professional	MAH			Not Serious	20064	2006	495019	30542	IMOVANE	Suspect	Unknown					Unknown	Tablets	21042901			SUICIDE ATTEMPT	Suicide attempt	10042464	Suicidal and self-injurious behaviour	10042459	Suicidal and self-injurious behaviours NEC	10042460	Psychiatric disorders	10037175
20080818	20080721	DKLU1033022(1)	Published	Male	52	Unknown	Other health professional	MAH			HOSP_REQUIRED	20083	2008	1576506	25957	OXYCODONE	Suspect	Unknown					Unknown	NOT SPECIFIED	30896206			SUICIDE ATTEMPT	Suicide attempt	10042464	Suicidal and self-injurious behaviour	10042459	Suicidal and self-injurious behaviours NEC	10042460	Psychiatric disorders	10037175
20100212	20080811	A01200808829	Published	Male	52	Recovered/resolved	Other health professional	MAH			HOSP_REQUIRED	20101	2010	40671	25957	OXYCODONE	Suspect	Unknown			Once	1	Days	NOT SPECIFIED	30995805			SUICIDE ATTEMPT	Suicide attempt	10042464	Suicidal and self-injurious behaviour	10042459	Suicidal and self-injurious behaviours NEC	10042460	Psychiatric disorders	10037175
20080820	20080820	DKLU1033022	Published	Male	52	Recovered/resolved	Other health professional	MAH			HOSP_REQUIRED	20083	2008	3926068	23085	MORPHINE	Suspect	Oral					Unknown	NOT SPECIFIED	31030403			SUICIDE ATTEMPT	Suicide attempt	10042464	Suicidal and self-injurious behaviour	10042459	Suicidal and self-injurious behaviours NEC	10042460	Psychiatric disorders	10037175
20110914	20110914	2011SP042202	Study	Male	45	Unknown	Other health professional	MAH			HOSP_REQUIRED	20113	2011	3821156	30566	ZOPICLONE	Suspect	Oral	7.5	Milligram	As required	300	Days	Tablets	37892705			SUICIDE ATTEMPT	Suicide attempt	10042464	Suicidal and self-injurious behaviour	10042459	Suicidal and self-injurious behaviours NEC	10042460	Psychiatric disorders	10037175
20130705	20130705		Spontaneous	Male	49	Unknown	Pharmacist	Hospital			OTHER_MEDICALLY_IMP_COND	20133	2013	3576535	6729	MYLAN-ZOPICLONE	Suspect	Unknown					Unknown	Tablets	53958901			SUICIDE ATTEMPT	Suicide attempt	10042464	Suicidal and self-injurious behaviour	10042459	Suicidal and self-injurious behaviours NEC	10042460	Psychiatric disorders	10037175
20151022	20151022	2015AP014674	Published	Male	60	Unknown	Other health professional	MAH			HOSP_REQUIRED	20154	2015	3229376	4885	APO-TEMAZEPAM	Suspect	Unknown	30	Milligram			Unknown	Capsules	66942603			SUICIDE ATTEMPT	Suicide attempt	10042464	Suicidal and self-injurious behaviour	10042459	Suicidal and self-injurious behaviours NEC	10042460	Psychiatric disorders	10037175
20151123	20151123	AA2015AP014674	Published	Male	60	Unknown	Other health professional	MAH			HOSP_REQUIRED	20154	2015	3227413	4794	APO-ZOPICLONE - TAB 7.5MG	Suspect	Unknown	15	Milligram			Unknown	Tablets	66952503			SUICIDE ATTEMPT	Suicide attempt	10042464	Suicidal and self-injurious behaviour	10042459	Suicidal and self-injurious behaviours NEC	10042460	Psychiatric disorders	10037175
20160116	20151208	AUR-APL-2015-10996	Published	Male	60	Recovered/resolved	Other health professional	MAH			HOSP_REQUIRED	20161	2016	3201158	30566	ZOPICLONE	Suspect	Unknown					Unknown	Tablets	67061301			SUICIDE ATTEMPT	Suicide attempt	10042464	Suicidal and self-injurious behaviour	10042459	Suicidal and self-injurious behaviours NEC	10042460	Psychiatric disorders	10037175
20171222	20171222	577504	Published	Female	41	Unknown	Physician	MAH			OTHER_MEDICALLY_IMP_COND	20174	2017	2805178	30556	CLONAZEPAM	Suspect	Oral	2	Milligram			Unknown	Tablets	70718401			SUICIDE ATTEMPT	Suicide attempt	10042464	Suicidal and self-injurious behaviour	10042459	Suicidal and self-injurious behaviours NEC	10042460	Psychiatric disorders	10037175
20180522	20180522		Spontaneous	Female	56	Recovered/resolved	Consumer/other non health professional	Community	68.0272108843537	154.94	HOSP_REQUIRED	20182	2018	2712985	5647	PMS-ZOPICLONE	Suspect	Oral	7.5	Microgram	5 every 1 Weeks		Unknown	Tablets	71346101			SUICIDE ATTEMPT	Suicide attempt	10042464	Suicidal and self-injurious behaviour	10042459	Suicidal and self-injurious behaviours NEC	10042460	Psychiatric disorders	10037175
20181029	20181018	626706	Spontaneous	Female	41	Unknown	Other health professional	MAH			HOSP_REQUIRED	20184	2018	2633186	46382	GLUCOSE	Suspect	Intravenous (not otherwise specified)	50	ml			Unknown	NOT SPECIFIED	71904504			SUICIDE ATTEMPT	Suicide attempt	10042464	Suicidal and self-injurious behaviour	10042459	Suicidal and self-injurious behaviours NEC	10042460	Psychiatric disorders	10037175
20181101	20181022	627758	Spontaneous	Female	41	Unknown	Other health professional	MAH			OTHER_MEDICALLY_IMP_COND	20184	2018	2599688	30556	CLONAZEPAM	Suspect	Oral	2	Milligram			Unknown	Tablets	71950103			SUICIDE ATTEMPT	Suicide attempt	10042464	Suicidal and self-injurious behaviour	10042459	Suicidal and self-injurious behaviours NEC	10042460	Psychiatric disorders	10037175
20181130	20181130	2018-PMS-02160	Spontaneous	Female	56	Recovered/resolved	Consumer/other non health professional	MAH			HOSP_REQUIRED	20184	2018	2493666	5647	PMS-ZOPICLONE	Suspect	Oral			5 every 1 Weeks		Unknown	Tablets	72035301			SUICIDE ATTEMPT	Suicide attempt	10042464	Suicidal and self-injurious behaviour	10042459	Suicidal and self-injurious behaviours NEC	10042460	Psychiatric disorders	10037175
20200422	20181203	634653	Spontaneous	Female	41	Unknown	Other health professional	MAH			HOSP_REQUIRED	20202	2020	1921640	46382	GLUCOSE	Suspect	Intravenous (not otherwise specified)	2000	ml			Unknown	NOT SPECIFIED	72042101			SUICIDE ATTEMPT	Suicide attempt	10042464	Suicidal and self-injurious behaviour	10042459	Suicidal and self-injurious behaviours NEC	10042460	Psychiatric disorders	10037175
20200428	20190121	641841	Spontaneous	Female	41	Unknown	Other health professional	MAH			HOSP_REQUIRED	20202	2020	1937691	46382	GLUCOSE	Suspect	Intravenous (not otherwise specified)	2000	ml			Unknown	NOT SPECIFIED	72184907			SUICIDE ATTEMPT	Suicide attempt	10042464	Suicidal and self-injurious behaviour	10042459	Suicidal and self-injurious behaviours NEC	10042460	Psychiatric disorders	10037175
20190111	20190111	2006RR-03681	Published	Female	19	Recovered/resolved	Other health professional	MAH			HOSP_REQUIRED	20191	2019	2526962	28610	VENLAFAXINE HYDROCHLORIDE	Suspect	Unknown	150	Milligram	1 every 1 Days		Unknown		72196304			SUICIDE ATTEMPT	Suicide attempt	10042464	Suicidal and self-injurious behaviour	10042459	Suicidal and self-injurious behaviours NEC	10042460	Psychiatric disorders	10037175
20190403	20190403	CAETHYPHARM201500675	Spontaneous	Male	52	Recovering/resolving	Other health professional	MAH			OTHER_MEDICALLY_IMP_COND	20192	2019	2391049	32000	CIPRALEX	Suspect	Unknown	10	Milligram	1 every 1 Days		Unknown	Tablets	724783021			SUICIDE ATTEMPT	Suicide attempt	10042464	Suicidal and self-injurious behaviour	10042459	Suicidal and self-injurious behaviours NEC	10042460	Psychiatric disorders	10037175
20190731	20190731	675504	Spontaneous	Female	41	Unknown	Other health professional	MAH			OTHER_MEDICALLY_IMP_COND	20193	2019	2247090	46382	GLUCOSE	Suspect	Unknown	12	ml			Unknown	NOT SPECIFIED	72882904			SUICIDE ATTEMPT	Suicide attempt	10042464	Suicidal and self-injurious behaviour	10042459	Suicidal and self-injurious behaviours NEC	10042460	Psychiatric disorders	10037175
20200731	20200731		Spontaneous	Female	83	Unknown	Consumer/other non health professional	Hospital			LIFE_THREATENING	20203	2020	1807861	8438	RATIO-ZOPICLONE	Suspect	Oral	7.5	Milligram	1 every 1 Days		Unknown	Tablets	92302805			SUICIDE ATTEMPT	Suicide attempt	10042464	Suicidal and self-injurious behaviour	10042459	Suicidal and self-injurious behaviours NEC	10042460	Psychiatric disorders	10037175
20231004	20231004		Published	Female	53	Recovered/resolved	Other health professional	MAH			OTHER_MEDICALLY_IMP_COND	20234	2023	260456	29071	FLECAINIDE	Suspect	Oral	6000	Milligram	Once		Unknown	Tablets	106679301			SUICIDE ATTEMPT	Suicide attempt	10042464	Suicidal and self-injurious behaviour	10042459	Suicidal and self-injurious behaviours NEC	10042460	Psychiatric disorders	10037175
20200504	20150127	1524943	Published	Male	52	Recovered/resolved		MAH			OTHER_MEDICALLY_IMP_COND	20202	2020	1921268	27316	ESCITALOPRAM OXALATE	Suspect	Unknown	10	Milligram	1 every 1 Days		Unknown	Tablet	900232204014			SUICIDE ATTEMPT	Suicide attempt	10042464	Suicidal and self-injurious behaviour	10042459	Suicidal and self-injurious behaviours NEC	10042460	Psychiatric disorders	10037175
20151005	20150928	15P-028-1448481-00	Study	Female	55	Not recovered/not resolved	Other health professional	MAH			HOSP_REQUIRED	20154	2015	3252846	40098	VENLAFAXINE HYDROCHLORIDE	Suspect	Unknown	75	Milligram	1 every 1 Days		Unknown		90049439401			SUICIDE ATTEMPT	Suicide attempt	10042464	Suicidal and self-injurious behaviour	10042459	Suicidal and self-injurious behaviours NEC	10042460	Psychiatric disorders	10037175
20151117	20151117	PHHY2015CA149421	Published	Male	60	Unknown		MAH			OTHER_MEDICALLY_IMP_COND	20154	2015	3236002	30566	ZOPICLONE	Suspect	Unknown	15	Milligram	1 every 1 Days		Unknown	Tablets	90055057402			SUICIDE ATTEMPT	Suicide attempt	10042464	Suicidal and self-injurious behaviour	10042459	Suicidal and self-injurious behaviours NEC	10042460	Psychiatric disorders	10037175
20210525	20160202	CA2016GSK011252	Published	Male	60	Recovered/resolved	Other health professional	MAH			OTHER_MEDICALLY_IMP_COND	20212	2021	1473753	32023	BUPROPION	Suspect	Unknown	350	Milligram			Unknown	Tablets	90064191605			SUICIDE ATTEMPT	Suicide attempt	10042464	Suicidal and self-injurious behaviour	10042459	Suicidal and self-injurious behaviours NEC	10042460	Psychiatric disorders	10037175
20171224	20171224	2017M1078711	Published	Female	41	Recovered/resolved		MAH			OTHER_MEDICALLY_IMP_COND	20174	2017	2797069	28491	NOVORAPID	Suspect	Subcutaneous					Unknown	SOLUTION SUBCUTANEOUS	90164495902			SUICIDE ATTEMPT	Suicide attempt	10042464	Suicidal and self-injurious behaviour	10042459	Suicidal and self-injurious behaviours NEC	10042460	Psychiatric disorders	10037175
20180723	20171229	PHHY2017CA196457	Published	Female	41	Unknown		MAH			HOSP_REQUIRED	20183	2018	2673075	30566	ZOPICLONE	Suspect	Unknown	45	Milligram			Unknown	Tablets	90165553709			SUICIDE ATTEMPT	Suicide attempt	10042464	Suicidal and self-injurious behaviour	10042459	Suicidal and self-injurious behaviours NEC	10042460	Psychiatric disorders	10037175
20180711	20180704	BL-2018-018116	Published	Female	41	Unknown		MAH			HOSP_REQUIRED	20183	2018	2638811	30566	ZOPICLONE	Suspect	Unknown	45	Milligram			Unknown	Tablets	90199186305			SUICIDE ATTEMPT	Suicide attempt	10042464	Suicidal and self-injurious behaviour	10042459	Suicidal and self-injurious behaviours NEC	10042460	Psychiatric disorders	10037175
20191218	20180921	2187952	Spontaneous	Female	41	Unknown	Other health professional	MAH			HOSP_REQUIRED	20194	2019	2054022	30556	CLONAZEPAM	Suspect	Unknown	2	Milligram			Unknown	Tablets	90212824401			SUICIDE ATTEMPT	Suicide attempt	10042464	Suicidal and self-injurious behaviour	10042459	Suicidal and self-injurious behaviours NEC	10042460	Psychiatric disorders	10037175
20190312	20190312	2019AP008976	Other	Female	41	Recovered/resolved	Other health professional	MAH			OTHER_MEDICALLY_IMP_COND	20191	2019	2419254	30556	CLONAZEPAM	Suspect	Oral	2	Milligram			Unknown	Tablets	90245259503			SUICIDE ATTEMPT	Suicide attempt	10042464	Suicidal and self-injurious behaviour	10042459	Suicidal and self-injurious behaviours NEC	10042460	Psychiatric disorders	10037175
20190528	20190528	2019-CA-1054221	Spontaneous	Female	41	Unknown	Other health professional	MAH			HOSP_REQUIRED	20192	2019	2324052	46382	GLUCOSE	Suspect	Intravenous (not otherwise specified)	2000	ml			Unknown	NOT SPECIFIED	90260044708			SUICIDE ATTEMPT	Suicide attempt	10042464	Suicidal and self-injurious behaviour	10042459	Suicidal and self-injurious behaviours NEC	10042460	Psychiatric disorders	10037175
20190528	20190528	2019-CA-1054209	Spontaneous	Female	41	Unknown	Physician	MAH			HOSP_REQUIRED	20192	2019	2327189	30556	CLONAZEPAM	Suspect	Oral	2	Milligram			Unknown	Tablets	90260253203			SUICIDE ATTEMPT	Suicide attempt	10042464	Suicidal and self-injurious behaviour	10042459	Suicidal and self-injurious behaviours NEC	10042460	Psychiatric disorders	10037175
20190710	20190710	2019290989	Study	Female	55	Not recovered/not resolved		Clinical Study			HOSP_REQUIRED	20193	2019	2244228	40098	VENLAFAXINE HYDROCHLORIDE	Suspect	Unknown	150	Milligram	1 every 1 Days		Unknown		90267647907			SUICIDE ATTEMPT	Suicide attempt	10042464	Suicidal and self-injurious behaviour	10042459	Suicidal and self-injurious behaviours NEC	10042460	Psychiatric disorders	10037175
20200207	20190909	2019SA249443	Spontaneous	Male	52	Unknown	Other health professional	MAH			OTHER_MEDICALLY_IMP_COND	20201	2020	2011443	30566	ZOPICLONE	Suspect	Oral	15	Milligram	1 every 1 Days		Unknown	Tablet	902777404010			SUICIDE ATTEMPT	Suicide attempt	10042464	Suicidal and self-injurious behaviour	10042459	Suicidal and self-injurious behaviours NEC	10042460	Psychiatric disorders	10037175
20200210	20190909	2019388979	Spontaneous	Male	52	Unknown	Other health professional	MAH			OTHER_MEDICALLY_IMP_COND	20201	2020	1975969	46530	MORPHINE SULFATE	Suspect	Unknown	30	Milligram	1 every 1 Days		Unknown	NOT SPECIFIED	902777761013			SUICIDE ATTEMPT	Suicide attempt	10042464	Suicidal and self-injurious behaviour	10042459	Suicidal and self-injurious behaviours NEC	10042460	Psychiatric disorders	10037175
20210609	20191220	2500538	Spontaneous	Female	41	Unknown	Other health professional	MAH			HOSP_REQUIRED	20212	2021	1472783	46382	GLUCOSE	Suspect	Intravenous (not otherwise specified)	12	Dosage forms			Unknown	NOT SPECIFIED	90297024208			SUICIDE ATTEMPT	Suicide attempt	10042464	Suicidal and self-injurious behaviour	10042459	Suicidal and self-injurious behaviours NEC	10042460	Psychiatric disorders	10037175
20191220	20191220	2500550	Spontaneous	Female	41	Unknown	Other health professional	MAH			LIFE_THREATENING	20194	2019	2066888	46382	GLUCOSE	Suspect	Intravenous (not otherwise specified)	50	ml			Unknown	NOT SPECIFIED	90297031409			SUICIDE ATTEMPT	Suicide attempt	10042464	Suicidal and self-injurious behaviour	10042459	Suicidal and self-injurious behaviours NEC	10042460	Psychiatric disorders	10037175
20191230	20191230	2503052	Spontaneous	Female	41	Unknown	Consumer/other non health professional	MAH			LIFE_THREATENING	20194	2019	2055510	30566	ZOPICLONE	Suspect	Unknown	45	Milligram			Unknown	Tablets	90298560607			SUICIDE ATTEMPT	Suicide attempt	10042464	Suicidal and self-injurious behaviour	10042459	Suicidal and self-injurious behaviours NEC	10042460	Psychiatric disorders	10037175
20200101	20200101	2505040	Spontaneous	Female	41	Recovered/resolved	Other health professional	MAH			LIFE_THREATENING	20201	2020	2065348	32802	DEXTROSE	Suspect	Intravenous drip	10	Percent			Unknown	NOT SPECIFIED	902991226010			SUICIDE ATTEMPT	Suicide attempt	10042464	Suicidal and self-injurious behaviour	10042459	Suicidal and self-injurious behaviours NEC	10042460	Psychiatric disorders	10037175
20210622	20200417	2582011	Spontaneous	Female	41	Unknown	Physician	MAH			HOSP_REQUIRED	20212	2021	1452377	30556	CLONAZEPAM	Suspect	Oral	2	Milligram			Unknown	Tablets	90319698103			SUICIDE ATTEMPT	Suicide attempt	10042464	Suicidal and self-injurious behaviour	10042459	Suicidal and self-injurious behaviours NEC	10042460	Psychiatric disorders	10037175
20200905	20200905	AUR-APL-2019-081977	Published	Male	60	Recovered/resolved	Other health professional	MAH			OTHER_MEDICALLY_IMP_COND	20203	2020	1778803	30566	ZOPICLONE	Suspect	Unknown	15	Milligram			Unknown		90347217802			SUICIDE ATTEMPT	Suicide attempt	10042464	Suicidal and self-injurious behaviour	10042459	Suicidal and self-injurious behaviours NEC	10042460	Psychiatric disorders	10037175
20201201	20201201	CAN-2016-0007237	Other	Male	52	Recovered/resolved	Consumer/other non health professional	MAH			HOSP_REQUIRED	20204	2020	1674011	46530	MORPHINE SULFATE	Suspect	Unknown	9500	Milligram			Unknown	NOT SPECIFIED	90364507103			SUICIDE ATTEMPT	Suicide attempt	10042464	Suicidal and self-injurious behaviour	10042459	Suicidal and self-injurious behaviours NEC	10042460	Psychiatric disorders	10037175
20221208	20210921	2020SF07865	Spontaneous	Male	60	Recovered/resolved	Other health professional	MAH			OTHER_MEDICALLY_IMP_COND	20224	2022	713585	30566	ZOPICLONE	Suspect	Unknown	15	Milligram			Unknown	Tablets	904692066014			SUICIDE ATTEMPT	Suicide attempt	10042464	Suicidal and self-injurious behaviour	10042459	Suicidal and self-injurious behaviours NEC	10042460	Psychiatric disorders	10037175
20210929	20210924	EC-2021-099963	Spontaneous			Recovering/resolving	Physician	MAH			HOSP_REQUIRED	20213	2021	1343581	30566	ZOPICLONE	Suspect	Oral					Unknown	Tablets	90470910001			SUICIDE ATTEMPT	Suicide attempt	10042464	Suicidal and self-injurious behaviour	10042459	Suicidal and self-injurious behaviours NEC	10042460	Psychiatric disorders	10037175
20211104	20211104	DKLU3040028	Published	Male	52	Recovered/resolved		MAH			OTHER_MEDICALLY_IMP_COND	20214	2021	1240702	30777	MORPHINE	Suspect	Unknown	9500	Milligram			Unknown	NOT SPECIFIED	90485131902			SUICIDE ATTEMPT	Suicide attempt	10042464	Suicidal and self-injurious behaviour	10042459	Suicidal and self-injurious behaviours NEC	10042460	Psychiatric disorders	10037175
20240430	20221206	2022M1135918	Published	Female	53	Recovered/resolved		MAH			OTHER_MEDICALLY_IMP_COND	20242	2024	4487252	30566	ZOPICLONE	Suspect	Oral	10	Dosage forms			Unknown	Tablets	90613184001			SUICIDE ATTEMPT	Suicide attempt	10042464	Suicidal and self-injurious behaviour	10042459	Suicidal and self-injurious behaviours NEC	10042460	Psychiatric disorders	10037175
20230227	20230227	2023SUN000307	Published		2	Unknown		MAH			OTHER_MEDICALLY_IMP_COND	20231	2023	585588	27316	ESCITALOPRAM OXALATE	Suspect	Oral					Unknown		90633210601			SUICIDE ATTEMPT	Suicide attempt	10042464	Suicidal and self-injurious behaviour	10042459	Suicidal and self-injurious behaviours NEC	10042460	Psychiatric disorders	10037175
20230809	20230809	2023AP011335	Other		2	Recovering/resolving	Other health professional	MAH			OTHER_MEDICALLY_IMP_COND	20233	2023	367610	25823	ESZOPICLONE	Suspect	Oral					Unknown	Tablet	90666402302			SUICIDE ATTEMPT	Suicide attempt	10042464	Suicidal and self-injurious behaviour	10042459	Suicidal and self-injurious behaviours NEC	10042460	Psychiatric disorders	10037175
20230926	20230926	SDZ2023CA031748	Published	Female	53	Unknown		MAH			OTHER_MEDICALLY_IMP_COND	20233	2023	350892	25675	SANDOZ DULOXETINE	Suspect	Unknown					Unknown	CAPSULE, DELAYED RELEASE	90675607803			SUICIDE ATTEMPT	Suicide attempt	10042464	Suicidal and self-injurious behaviour	10042459	Suicidal and self-injurious behaviours NEC	10042460	Psychiatric disorders	10037175
20230926	20230926	2023-PMS-01430	Published	Female	53	Unknown		MAH			OTHER_MEDICALLY_IMP_COND	20233	2023	258059	30566	ZOPICLONE	Suspect	Oral	5	Dosage forms			Unknown	Tablets	90675688201			SUICIDE ATTEMPT	Suicide attempt	10042464	Suicidal and self-injurious behaviour	10042459	Suicidal and self-injurious behaviours NEC	10042460	Psychiatric disorders	10037175
20231221	20231221	DKLU3071664	Published	Female	65	Unknown		MAH			OTHER_MEDICALLY_IMP_COND	20234	2023	104033	33247	APIXABAN	Suspect	Unknown	5	Milligram	2 every 1 Days		Unknown	Tablets	90693846701			SUICIDE ATTEMPT	Suicide attempt	10042464	Suicidal and self-injurious behaviour	10042459	Suicidal and self-injurious behaviours NEC	10042460	Psychiatric disorders	10037175
20231226	20231222	2023TUS122795	Published	Female	65	Unknown		MAH			OTHER_MEDICALLY_IMP_COND	20234	2023	170626	33247	APIXABAN	Suspect	Unknown	5	Milligram	2 every 1 Days		Unknown	Tablets	90694371602			SUICIDE ATTEMPT	Suicide attempt	10042464	Suicidal and self-injurious behaviour	10042459	Suicidal and self-injurious behaviours NEC	10042460	Psychiatric disorders	10037175
20231226	20231226	2023_033260	Published	Female	65	Unknown		MAH			OTHER_MEDICALLY_IMP_COND	20234	2023	108460	25917	PRAMIPEXOLE	Suspect	Unknown	0.25	Milligram	2 every 1 Days		Unknown	NOT SPECIFIED	90694946803			SUICIDE ATTEMPT	Suicide attempt	10042464	Suicidal and self-injurious behaviour	10042459	Suicidal and self-injurious behaviours NEC	10042460	Psychiatric disorders	10037175
20240408	20240408	2024M1030308	Published			Unknown	Physician	MAH			HOSP_REQUIRED	20242	2024	4612566	34536	ESCITALOPRAM	Suspect	Oral					Unknown	Tablets	90720591102			SUICIDE ATTEMPT	Suicide attempt	10042464	Suicidal and self-injurious behaviour	10042459	Suicidal and self-injurious behaviours NEC	10042460	Psychiatric disorders	10037175
20240416	20240416	2024R1-441309	Published		2	Unknown	Physician	MAH			OTHER_MEDICALLY_IMP_COND	20242	2024	4593441	25823	ESZOPICLONE	Suspect	Oral					Unknown		90722218501			SUICIDE ATTEMPT	Suicide attempt	10042464	Suicidal and self-injurious behaviour	10042459	Suicidal and self-injurious behaviours NEC	10042460	Psychiatric disorders	10037175
20240523	20240424	EC-2024-163961	Spontaneous	Female	65	Recovered/resolved	Other health professional	MAH			OTHER_MEDICALLY_IMP_COND	20242	2024	4797522	31380	LAMOTRIGINE	Suspect	Unknown	300	Milligram	1 every 1 Days		Unknown	Tablets	90724154404			SUICIDE ATTEMPT	Suicide attempt	10042464	Suicidal and self-injurious behaviour	10042459	Suicidal and self-injurious behaviours NEC	10042460	Psychiatric disorders	10037175
20240425	20240425	BL-2019-024991	Spontaneous	Male	52	Recovered/resolved	Other health professional	MAH			OTHER_MEDICALLY_IMP_COND	20242	2024	4614257	27316	ESCITALOPRAM OXALATE	Suspect	Unknown	10	Milligram	1 every 1 Days		Unknown		907242602015			SUICIDE ATTEMPT	Suicide attempt	10042464	Suicidal and self-injurious behaviour	10042459	Suicidal and self-injurious behaviours NEC	10042460	Psychiatric disorders	10037175
Suicidal ideation
fda_dt	mfr_dt	MAH_NO	rpsr_cod	sex	age	outcome	occp_cod	source	wt	ht	outc	file	year	drug_seq	DRUG_PRODUCT_ID	drugname	role_cod	route	dose	dose_unit	frequency	THERAPY_DURATION	THERAPY_DURATION_UNIT_ENG	dose_form	REACTION_ID	DURATION	DURATION_UNIT_ENG	pt	pt_name_en	pt_code	hlt_name_en	hlt_code	hlgt_name_en	hlgt_code	soc_name_en	soc_code
20040916	20040916		Spontaneous	Female	20	Unknown	Other health professional	Community			HOSP_REQUIRED	20043	2004												17457501			SUICIDAL IDEATION	Suicidal ideation	10042458	Suicidal and self-injurious behaviour	10042459	Suicidal and self-injurious behaviours NEC	10042460	Psychiatric disorders	10037175
20041230	20041230		Spontaneous	Female	35	Unknown	Pharmacist	Community			LIFE_THREATENING	20044	2004												17900701			SUICIDAL IDEATION	Suicidal ideation	10042458	Suicidal and self-injurious behaviour	10042459	Suicidal and self-injurious behaviours NEC	10042460	Psychiatric disorders	10037175
20120105	20060217	2006021088	Spontaneous	Female		Unknown	Consumer/other non health professional	MAH			OTHER_MEDICALLY_IMP_COND	20121	2012												19734201			SUICIDAL IDEATION	Suicidal ideation	10042458	Suicidal and self-injurious behaviour	10042459	Suicidal and self-injurious behaviours NEC	10042460	Psychiatric disorders	10037175
20080110	20080110	2008AP000026	Published	Female	37	Unknown	Other health professional	MAH			OTHER_MEDICALLY_IMP_COND	20081	2008												30076101			SUICIDAL IDEATION	Suicidal ideation	10042458	Suicidal and self-injurious behaviour	10042459	Suicidal and self-injurious behaviours NEC	10042460	Psychiatric disorders	10037175
20080508	20080508	DKLU1031990	Spontaneous	Female	18	Fatal	Consumer/other non health professional	MAH			DEATH	20082	2008												30317704			SUICIDAL IDEATION	Suicidal ideation	10042458	Suicidal and self-injurious behaviour	10042459	Suicidal and self-injurious behaviours NEC	10042460	Psychiatric disorders	10037175
20080702	20080618	CAN20080000724	Study	Female	44	Fatal	Other health professional	MAH			DEATH	20083	2008												30769003			SUICIDAL IDEATION	Suicidal ideation	10042458	Suicidal and self-injurious behaviour	10042459	Suicidal and self-injurious behaviours NEC	10042460	Psychiatric disorders	10037175
20081125	20081028	2008087243	Published	Female	37	Unknown	Other health professional	MAH			OTHER_MEDICALLY_IMP_COND	20084	2008												31310101			SUICIDAL IDEATION	Suicidal ideation	10042458	Suicidal and self-injurious behaviour	10042459	Suicidal and self-injurious behaviours NEC	10042460	Psychiatric disorders	10037175
20091021	20091021	CAJNJFOC20091004288	Published	Male	52	Unknown	Other health professional	MAH			OTHER_MEDICALLY_IMP_COND	20094	2009												33183303			SUICIDAL IDEATION	Suicidal ideation	10042458	Suicidal and self-injurious behaviour	10042459	Suicidal and self-injurious behaviours NEC	10042460	Psychiatric disorders	10037175
20100310	20100310		Spontaneous	Male	56	Not recovered/not resolved	Consumer/other non health professional	Community			OTHER_MEDICALLY_IMP_COND	20101	2010												33939107			SUICIDAL IDEATION	Suicidal ideation	10042458	Suicidal and self-injurious behaviour	10042459	Suicidal and self-injurious behaviours NEC	10042460	Psychiatric disorders	10037175
20101025	20101025		Spontaneous	Female	53	Unknown	Consumer/other non health professional	Community			OTHER_MEDICALLY_IMP_COND	20104	2010												353964010			SUICIDAL IDEATION	Suicidal ideation	10042458	Suicidal and self-injurious behaviour	10042459	Suicidal and self-injurious behaviours NEC	10042460	Psychiatric disorders	10037175
20110110	20110110		Spontaneous	Female	58	Not recovered/not resolved	Consumer/other non health professional	Community			LIFE_THREATENING	20111	2011												35929306			SUICIDAL IDEATION	Suicidal ideation	10042458	Suicidal and self-injurious behaviour	10042459	Suicidal and self-injurious behaviours NEC	10042460	Psychiatric disorders	10037175
20111212	20111013	2011S1020462	Spontaneous	Female		Not recovered/not resolved	Physician	MAH	58.9569160997732		OTHER_MEDICALLY_IMP_COND	20114	2011												38157203			SUICIDAL IDEATION	Suicidal ideation	10042458	Suicidal and self-injurious behaviour	10042459	Suicidal and self-injurious behaviours NEC	10042460	Psychiatric disorders	10037175
20140430	20120111	CA201201002306	Spontaneous	Female	60	Recovered/resolved	Consumer/other non health professional	MAH	61	162	HOSP_REQUIRED	20142	2014												40166402	35	Days	SUICIDAL IDEATION	Suicidal ideation	10042458	Suicidal and self-injurious behaviour	10042459	Suicidal and self-injurious behaviours NEC	10042460	Psychiatric disorders	10037175
20120317	20120317		Spontaneous		48	Recovered/resolved	Consumer/other non health professional	Community	50	160	LIFE_THREATENING	20121	2012												41969603			SUICIDAL IDEATION	Suicidal ideation	10042458	Suicidal and self-injurious behaviour	10042459	Suicidal and self-injurious behaviours NEC	10042460	Psychiatric disorders	10037175
20120411	20120411		Spontaneous	Female	14	Recovered/resolved	Pharmacist	Hospital	51.9	157	LIFE_THREATENING	20122	2012												42622404			SUICIDAL IDEATION	Suicidal ideation	10042458	Suicidal and self-injurious behaviour	10042459	Suicidal and self-injurious behaviours NEC	10042460	Psychiatric disorders	10037175
20140120	20140120	A1056218A	Spontaneous	Male	33	Unknown	Consumer/other non health professional	MAH			HOSP_REQUIRED	20141	2014												58348401			SUICIDAL IDEATION	Suicidal ideation	10042458	Suicidal and self-injurious behaviour	10042459	Suicidal and self-injurious behaviours NEC	10042460	Psychiatric disorders	10037175
20140902	20140902		Spontaneous	Male	48	Fatal	Consumer/other non health professional	Community			DEATH	20143	2014												62387904			SUICIDAL IDEATION	Suicidal ideation	10042458	Suicidal and self-injurious behaviour	10042459	Suicidal and self-injurious behaviours NEC	10042460	Psychiatric disorders	10037175
20150608	20150608		Spontaneous	Female	56	Not recovered/not resolved	Consumer/other non health professional	Community	53.0612244897959	160.02	LIFE_THREATENING	20152	2015												65603906			SUICIDAL IDEATION	Suicidal ideation	10042458	Suicidal and self-injurious behaviour	10042459	Suicidal and self-injurious behaviours NEC	10042460	Psychiatric disorders	10037175
20150901	20150729	2015SA108079	Spontaneous	Male	64	Unknown	Consumer/other non health professional	MAH			OTHER_MEDICALLY_IMP_COND	20153	2015												66092508			SUICIDAL IDEATION	Suicidal ideation	10042458	Suicidal and self-injurious behaviour	10042459	Suicidal and self-injurious behaviours NEC	10042460	Psychiatric disorders	10037175
20170609	20170609		Spontaneous	Female	53	Unknown	Other health professional	Community			OTHER_MEDICALLY_IMP_COND	20172	2017												69872304			SUICIDAL IDEATION	Suicidal ideation	10042458	Suicidal and self-injurious behaviour	10042459	Suicidal and self-injurious behaviours NEC	10042460	Psychiatric disorders	10037175
20180308	20180308		Spontaneous	Male	74	Recovering/resolving	Pharmacist	Community			LIFE_THREATENING	20181	2018												71030804			SUICIDAL IDEATION	Suicidal ideation	10042458	Suicidal and self-injurious behaviour	10042459	Suicidal and self-injurious behaviours NEC	10042460	Psychiatric disorders	10037175
20180405	20180405		Spontaneous	Female	45	Recovered/resolved	Pharmacist	Community	67.1201814058957	175.26	LIFE_THREATENING	20182	2018												71141605			SUICIDAL IDEATION	Suicidal ideation	10042458	Suicidal and self-injurious behaviour	10042459	Suicidal and self-injurious behaviours NEC	10042460	Psychiatric disorders	10037175
20180406	20180406		Spontaneous	Male	35	Fatal	Consumer/other non health professional	Community	65.7596371882086	170.18	DEATH	20182	2018												71166504			SUICIDAL IDEATION	Suicidal ideation	10042458	Suicidal and self-injurious behaviour	10042459	Suicidal and self-injurious behaviours NEC	10042460	Psychiatric disorders	10037175
20181016	20181016	2018-PMS-01806	Spontaneous	Male	49	Unknown	Consumer/other non health professional	MAH			OTHER_MEDICALLY_IMP_COND	20184	2018												71942401			SUICIDAL IDEATION	Suicidal ideation	10042458	Suicidal and self-injurious behaviour	10042459	Suicidal and self-injurious behaviours NEC	10042460	Psychiatric disorders	10037175
20190418	20190121	2019-CA-000073	Spontaneous	Male	35	Fatal	Consumer/other non health professional	MAH	65.7596371882086	182.88	DEATH	20192	2019												72185005			SUICIDAL IDEATION	Suicidal ideation	10042458	Suicidal and self-injurious behaviour	10042459	Suicidal and self-injurious behaviours NEC	10042460	Psychiatric disorders	10037175
20190404	20190404	CRLMS05180203190116	Spontaneous	Male	35	Fatal	Consumer/other non health professional	MAH	68	170	DEATH	20192	2019												72462805			SUICIDAL IDEATION	Suicidal ideation	10042458	Suicidal and self-injurious behaviour	10042459	Suicidal and self-injurious behaviours NEC	10042460	Psychiatric disorders	10037175
20211117	20211117		Spontaneous	Female	47	Recovering/resolving	Consumer/other non health professional	Community			OTHER_MEDICALLY_IMP_COND	20214	2021												97620805			SUICIDAL IDEATION	Suicidal ideation	10042458	Suicidal and self-injurious behaviour	10042459	Suicidal and self-injurious behaviours NEC	10042460	Psychiatric disorders	10037175
20220311	20220104		Spontaneous	Male	54	Recovered/resolved	Other health professional	MAH			HOSP_REQUIRED	20221	2022												98283108			SUICIDAL IDEATION	Suicidal ideation	10042458	Suicidal and self-injurious behaviour	10042459	Suicidal and self-injurious behaviours NEC	10042460	Psychiatric disorders	10037175
20230308	20230227		Published	Male	56	Recovered/resolved	Other health professional	MAH			OTHER_MEDICALLY_IMP_COND	20231	2023												103853704			SUICIDAL IDEATION	Suicidal ideation	10042458	Suicidal and self-injurious behaviour	10042459	Suicidal and self-injurious behaviours NEC	10042460	Psychiatric disorders	10037175
20230404	20230404		Published	Male	43	Unknown	Physician	MAH			HOSP_REQUIRED	20232	2023												104675401			SUICIDAL IDEATION	Suicidal ideation	10042458	Suicidal and self-injurious behaviour	10042459	Suicidal and self-injurious behaviours NEC	10042460	Psychiatric disorders	10037175
20231213	20231213		Spontaneous	Female	75	Recovering/resolving	Consumer/other non health professional	Community			HOSP_REQUIRED	20234	2023												107489501			SUICIDAL IDEATION	Suicidal ideation	10042458	Suicidal and self-injurious behaviour	10042459	Suicidal and self-injurious behaviours NEC	10042460	Psychiatric disorders	10037175
20131122	20131122	1305210	Published	Male	52	Not recovered/not resolved		MAH			OTHER_MEDICALLY_IMP_COND	20134	2013												90004014402			SUICIDAL IDEATION	Suicidal ideation	10042458	Suicidal and self-injurious behaviour	10042459	Suicidal and self-injurious behaviours NEC	10042460	Psychiatric disorders	10037175
20200505	20151109	1656809	Spontaneous	Female	56	Not recovered/not resolved	Consumer/other non health professional	MAH	53.118	160	LIFE_THREATENING	20202	2020												90054057706			SUICIDAL IDEATION	Suicidal ideation	10042458	Suicidal and self-injurious behaviour	10042459	Suicidal and self-injurious behaviours NEC	10042460	Psychiatric disorders	10037175
20180612	20180612	2018SA145352	Spontaneous	Female	56	Unknown	Other health professional	MAH			OTHER_MEDICALLY_IMP_COND	20182	2018												90195107101			SUICIDAL IDEATION	Suicidal ideation	10042458	Suicidal and self-injurious behaviour	10042459	Suicidal and self-injurious behaviours NEC	10042460	Psychiatric disorders	10037175
20181031	20181031	2018-CA-967648	Spontaneous	Male	35	Fatal	Consumer/other non health professional	MAH	65.83	170	DEATH	20184	2018												90220153905			SUICIDAL IDEATION	Suicidal ideation	10042458	Suicidal and self-injurious behaviour	10042459	Suicidal and self-injurious behaviours NEC	10042460	Psychiatric disorders	10037175
20190121	20190121	20190120723	Spontaneous	Female	35	Unknown	Pharmacist	MAH			LIFE_THREATENING	20191	2019												90234918101			SUICIDAL IDEATION	Suicidal ideation	10042458	Suicidal and self-injurious behaviour	10042459	Suicidal and self-injurious behaviours NEC	10042460	Psychiatric disorders	10037175
20190128	20190128	2019-CA-1005441	Spontaneous	Female	56	Unknown	Other health professional	MAH			OTHER_MEDICALLY_IMP_COND	20191	2019												90236185309			SUICIDAL IDEATION	Suicidal ideation	10042458	Suicidal and self-injurious behaviour	10042459	Suicidal and self-injurious behaviours NEC	10042460	Psychiatric disorders	10037175
20190129	20190129	2019-CA-1004275	Spontaneous	Female	45	Recovered/resolved	Pharmacist	MAH	67.192	175	LIFE_THREATENING	20191	2019												90236508906			SUICIDAL IDEATION	Suicidal ideation	10042458	Suicidal and self-injurious behaviour	10042459	Suicidal and self-injurious behaviours NEC	10042460	Psychiatric disorders	10037175
20190812	20190812	2019AP017880	Other	Male	49	Unknown	Consumer/other non health professional	MAH			OTHER_MEDICALLY_IMP_COND	20193	2019												90273087603			SUICIDAL IDEATION	Suicidal ideation	10042458	Suicidal and self-injurious behaviour	10042459	Suicidal and self-injurious behaviours NEC	10042460	Psychiatric disorders	10037175
20191105	20191105	2019472952	Spontaneous	Female	56	Not recovered/not resolved	Consumer/other non health professional	MAH	53.61	160	LIFE_THREATENING	20194	2019												90287189706			SUICIDAL IDEATION	Suicidal ideation	10042458	Suicidal and self-injurious behaviour	10042459	Suicidal and self-injurious behaviours NEC	10042460	Psychiatric disorders	10037175
20191105	20191105	2019471945	Spontaneous	Female	56	Not recovered/not resolved	Consumer/other non health professional	MAH	53	160	OTHER_MEDICALLY_IMP_COND	20194	2019												90287206406			SUICIDAL IDEATION	Suicidal ideation	10042458	Suicidal and self-injurious behaviour	10042459	Suicidal and self-injurious behaviours NEC	10042460	Psychiatric disorders	10037175
20240528	20191118	BL-2019-058588	Published	Male	54	Fatal		MAH			OTHER_MEDICALLY_IMP_COND	20242	2024												902893539011			SUICIDAL IDEATION	Suicidal ideation	10042458	Suicidal and self-injurious behaviour	10042459	Suicidal and self-injurious behaviours NEC	10042460	Psychiatric disorders	10037175
20210528	20191224	2500922	Spontaneous	Male	35	Fatal	Other health professional	MAH	65.83	182	DEATH	20212	2021												90297663502			SUICIDAL IDEATION	Suicidal ideation	10042458	Suicidal and self-injurious behaviour	10042459	Suicidal and self-injurious behaviours NEC	10042460	Psychiatric disorders	10037175
20191231	20191231	2019AP026566	Spontaneous	Female	56	Unknown	Other health professional	MAH			OTHER_MEDICALLY_IMP_COND	20194	2019												90298791405			SUICIDAL IDEATION	Suicidal ideation	10042458	Suicidal and self-injurious behaviour	10042459	Suicidal and self-injurious behaviours NEC	10042460	Psychiatric disorders	10037175
20200828	20200828	2020SF07868	Spontaneous	Female	56	Not recovered/not resolved	Consumer/other non health professional	MAH	53	160	OTHER_MEDICALLY_IMP_COND	20203	2020												90345673801			SUICIDAL IDEATION	Suicidal ideation	10042458	Suicidal and self-injurious behaviour	10042459	Suicidal and self-injurious behaviours NEC	10042460	Psychiatric disorders	10037175
20200829	20200829	2020SF08261	Spontaneous	Female	56	Not recovered/not resolved	Consumer/other non health professional	MAH	53	160	LIFE_THREATENING	20203	2020												90345914001			SUICIDAL IDEATION	Suicidal ideation	10042458	Suicidal and self-injurious behaviour	10042459	Suicidal and self-injurious behaviours NEC	10042460	Psychiatric disorders	10037175
20200903	20200903	2020SF07878	Spontaneous	Male	49	Unknown	Consumer/other non health professional	MAH			OTHER_MEDICALLY_IMP_COND	20203	2020												90346745103			SUICIDAL IDEATION	Suicidal ideation	10042458	Suicidal and self-injurious behaviour	10042459	Suicidal and self-injurious behaviours NEC	10042460	Psychiatric disorders	10037175
20201109	20201109	2020SF45153	Spontaneous	Female	56	Not recovered/not resolved	Consumer/other non health professional	MAH	53	160	LIFE_THREATENING	20204	2020												90359808405			SUICIDAL IDEATION	Suicidal ideation	10042458	Suicidal and self-injurious behaviour	10042459	Suicidal and self-injurious behaviours NEC	10042460	Psychiatric disorders	10037175
20220628	20211018	CA202110002864	Spontaneous	Male	49	Unknown	Consumer/other non health professional	MAH			OTHER_MEDICALLY_IMP_COND	20222	2022												90478117802			SUICIDAL IDEATION	Suicidal ideation	10042458	Suicidal and self-injurious behaviour	10042459	Suicidal and self-injurious behaviours NEC	10042460	Psychiatric disorders	10037175
20220215	20220215	2022A061727	Spontaneous	Male	49	Unknown	Consumer/other non health professional	MAH			OTHER_MEDICALLY_IMP_COND	20221	2022												90526591801			SUICIDAL IDEATION	Suicidal ideation	10042458	Suicidal and self-injurious behaviour	10042459	Suicidal and self-injurious behaviours NEC	10042460	Psychiatric disorders	10037175
20220603	20220603	DKLU3048676	Spontaneous	Male	54	Unknown	Other health professional	MAH			HOSP_REQUIRED	20222	2022												90561767308			SUICIDAL IDEATION	Suicidal ideation	10042458	Suicidal and self-injurious behaviour	10042459	Suicidal and self-injurious behaviours NEC	10042460	Psychiatric disorders	10037175
20230921	20220810	2022A277353	Spontaneous	Male	54	Recovered/resolved	Other health professional	MAH			OTHER_MEDICALLY_IMP_COND	20233	2023												90582782409			SUICIDAL IDEATION	Suicidal ideation	10042458	Suicidal and self-injurious behaviour	10042459	Suicidal and self-injurious behaviours NEC	10042460	Psychiatric disorders	10037175
20220817	20220817	2022A287709	Spontaneous	Male	44	Recovered/resolved	Other health professional	MAH			HOSP_REQUIRED	20223	2022												905843946010			SUICIDAL IDEATION	Suicidal ideation	10042458	Suicidal and self-injurious behaviour	10042459	Suicidal and self-injurious behaviours NEC	10042460	Psychiatric disorders	10037175
20230428	20221004	2022A330151	Spontaneous	Male	54	Unknown	Other health professional	MAH			OTHER_MEDICALLY_IMP_COND	20232	2023												90597057001			SUICIDAL IDEATION	Suicidal ideation	10042458	Suicidal and self-injurious behaviour	10042459	Suicidal and self-injurious behaviours NEC	10042460	Psychiatric disorders	10037175
20221027	20221027	2022-CA-2818695	Published	Male	19	Recovered/resolved	Other health professional	MAH			OTHER_MEDICALLY_IMP_COND	20224	2022												90602432002			SUICIDAL IDEATION	Suicidal ideation	10042458	Suicidal and self-injurious behaviour	10042459	Suicidal and self-injurious behaviours NEC	10042460	Psychiatric disorders	10037175
20221209	20221209	2022-0602814	Spontaneous	Male	54	Unknown	Other health professional	MAH			OTHER_MEDICALLY_IMP_COND	20224	2022												90614514602			SUICIDAL IDEATION	Suicidal ideation	10042458	Suicidal and self-injurious behaviour	10042459	Suicidal and self-injurious behaviours NEC	10042460	Psychiatric disorders	10037175
20221213	20221213	CA2022159840AA	Spontaneous	Male	54	Unknown	Other health professional	MAH			OTHER_MEDICALLY_IMP_COND	20224	2022												90615544502			SUICIDAL IDEATION	Suicidal ideation	10042458	Suicidal and self-injurious behaviour	10042459	Suicidal and self-injurious behaviours NEC	10042460	Psychiatric disorders	10037175
20221228	20221228	2022SA520492	Spontaneous	Male	44	Recovered/resolved	Other health professional	MAH			OTHER_MEDICALLY_IMP_COND	20224	2022												90619461009			SUICIDAL IDEATION	Suicidal ideation	10042458	Suicidal and self-injurious behaviour	10042459	Suicidal and self-injurious behaviours NEC	10042460	Psychiatric disorders	10037175
20221231	20221231	2022M1148930	Spontaneous	Male	44	Recovered/resolved	Other health professional	MAH			OTHER_MEDICALLY_IMP_COND	20224	2022												906201609010			SUICIDAL IDEATION	Suicidal ideation	10042458	Suicidal and self-injurious behaviour	10042459	Suicidal and self-injurious behaviours NEC	10042460	Psychiatric disorders	10037175
20240506	20230220	CA2023025043	Spontaneous	Male	54	Unknown	Other health professional	MAH			OTHER_MEDICALLY_IMP_COND	20242	2024												90631345408			SUICIDAL IDEATION	Suicidal ideation	10042458	Suicidal and self-injurious behaviour	10042459	Suicidal and self-injurious behaviours NEC	10042460	Psychiatric disorders	10037175
20231218	20230315	2022SA400898	Spontaneous	Male	54	Unknown	Other health professional	MAH			OTHER_MEDICALLY_IMP_COND	20234	2023												90636866009			SUICIDAL IDEATION	Suicidal ideation	10042458	Suicidal and self-injurious behaviour	10042459	Suicidal and self-injurious behaviours NEC	10042460	Psychiatric disorders	10037175
20230407	20230407	3325326	Published	Male	43	Unknown		MAH			OTHER_MEDICALLY_IMP_COND	20232	2023												90641934101			SUICIDAL IDEATION	Suicidal ideation	10042458	Suicidal and self-injurious behaviour	10042459	Suicidal and self-injurious behaviours NEC	10042460	Psychiatric disorders	10037175
20230727	20230417	CA202304006092	Published	Male	56	Recovered/resolved	Other health professional	MAH			OTHER_MEDICALLY_IMP_COND	20233	2023												90643778308			SUICIDAL IDEATION	Suicidal ideation	10042458	Suicidal and self-injurious behaviour	10042459	Suicidal and self-injurious behaviours NEC	10042460	Psychiatric disorders	10037175
20230719	20230719	2023-0633371	Spontaneous	Male	54	Unknown	Other health professional	MAH			OTHER_MEDICALLY_IMP_COND	20233	2023												90662477608			SUICIDAL IDEATION	Suicidal ideation	10042458	Suicidal and self-injurious behaviour	10042459	Suicidal and self-injurious behaviours NEC	10042460	Psychiatric disorders	10037175
20230726	20230726	5338005	Spontaneous	Male	54	Unknown	Other health professional	MAH			OTHER_MEDICALLY_IMP_COND	20233	2023												90663609605			SUICIDAL IDEATION	Suicidal ideation	10042458	Suicidal and self-injurious behaviour	10042459	Suicidal and self-injurious behaviours NEC	10042460	Psychiatric disorders	10037175
20231221	20231221	DKLU3071664	Published	Female	65	Unknown		MAH			OTHER_MEDICALLY_IMP_COND	20234	2023												90693846702			SUICIDAL IDEATION	Suicidal ideation	10042458	Suicidal and self-injurious behaviour	10042459	Suicidal and self-injurious behaviours NEC	10042460	Psychiatric disorders	10037175
20231226	20231222	2023TUS122795	Published	Female	65	Unknown		MAH			OTHER_MEDICALLY_IMP_COND	20234	2023												90694371605			SUICIDAL IDEATION	Suicidal ideation	10042458	Suicidal and self-injurious behaviour	10042459	Suicidal and self-injurious behaviours NEC	10042460	Psychiatric disorders	10037175
20231226	20231226	2023_033260	Published	Female	65	Unknown		MAH			OTHER_MEDICALLY_IMP_COND	20234	2023												90694946804			SUICIDAL IDEATION	Suicidal ideation	10042458	Suicidal and self-injurious behaviour	10042459	Suicidal and self-injurious behaviours NEC	10042460	Psychiatric disorders	10037175
20240523	20240424	EC-2024-163961	Spontaneous	Female	65	Recovered/resolved	Other health professional	MAH			OTHER_MEDICALLY_IMP_COND	20242	2024												90724154403			SUICIDAL IDEATION	Suicidal ideation	10042458	Suicidal and self-injurious behaviour	10042459	Suicidal and self-injurious behaviours NEC	10042460	Psychiatric disorders	10037175
20240510	20240510	NVSC2023CA214476	Spontaneous	Male	54	Unknown	Other health professional	MAH			OTHER_MEDICALLY_IMP_COND	20242	2024												90727596009			SUICIDAL IDEATION	Suicidal ideation	10042458	Suicidal and self-injurious behaviour	10042459	Suicidal and self-injurious behaviours NEC	10042460	Psychiatric disorders	10037175
Completed suicide
fda_dt	mfr_dt	MAH_NO	rpsr_cod	sex	age	outcome	occp_cod	source	wt	ht	outc	file	year	drug_seq	DRUG_PRODUCT_ID	drugname	role_cod	route	dose	dose_unit	frequency	THERAPY_DURATION	THERAPY_DURATION_UNIT_ENG	dose_form	REACTION_ID	DURATION	DURATION_UNIT_ENG	pt	pt_name_en	pt_code	hlt_name_en	hlt_code	hlgt_name_en	hlgt_code	soc_name_en	soc_code
19940217	19940217		Spontaneous	Male	31	Fatal	Other health professional				DEATH	19941	1994												8580102			COMPLETED SUICIDE	Completed suicide	10010144	Suicidal and self-injurious behaviour	10042459	Suicidal and self-injurious behaviours NEC	10042460	Psychiatric disorders	10037175
19990226	19981123	981100226	Spontaneous	Male	41	Fatal	Physician	MAH			DEATH	19991	1999												12025901			COMPLETED SUICIDE	Completed suicide	10010144	Suicidal and self-injurious behaviour	10042459	Suicidal and self-injurious behaviours NEC	10042460	Psychiatric disorders	10037175
20080508	20080508	DKLU1031990	Spontaneous	Female	18	Fatal	Consumer/other non health professional	MAH			DEATH	20082	2008												30317703			COMPLETED SUICIDE	Completed suicide	10010144	Suicidal and self-injurious behaviour	10042459	Suicidal and self-injurious behaviours NEC	10042460	Psychiatric disorders	10037175
20080611	20080611	CAN20080000628	Study	Male	54	Fatal	Other health professional	MAH			OTHER_MEDICALLY_IMP_COND	20082	2008												30698201			COMPLETED SUICIDE	Completed suicide	10010144	Suicidal and self-injurious behaviour	10042459	Suicidal and self-injurious behaviours NEC	10042460	Psychiatric disorders	10037175
20080611	20080611	CAN20080000614	Study	Male	37	Fatal	Other health professional	MAH			OTHER_MEDICALLY_IMP_COND	20082	2008												30699903			COMPLETED SUICIDE	Completed suicide	10010144	Suicidal and self-injurious behaviour	10042459	Suicidal and self-injurious behaviours NEC	10042460	Psychiatric disorders	10037175
20080611	20080611	CAN20080000626	Study	Female	49	Fatal	Other health professional	MAH			DEATH	20082	2008												30705301			COMPLETED SUICIDE	Completed suicide	10010144	Suicidal and self-injurious behaviour	10042459	Suicidal and self-injurious behaviours NEC	10042460	Psychiatric disorders	10037175
20080611	20080611	CAN20080000616	Study	Female	25	Fatal	Other health professional	MAH			OTHER_MEDICALLY_IMP_COND	20082	2008												30705801			COMPLETED SUICIDE	Completed suicide	10010144	Suicidal and self-injurious behaviour	10042459	Suicidal and self-injurious behaviours NEC	10042460	Psychiatric disorders	10037175
20080611	20080611	CAN20080000615	Study	Male	50	Fatal	Other health professional	MAH			DEATH	20082	2008												30707201			COMPLETED SUICIDE	Completed suicide	10010144	Suicidal and self-injurious behaviour	10042459	Suicidal and self-injurious behaviours NEC	10042460	Psychiatric disorders	10037175
20080612	20080612	CAN20080000645	Study	Male	69	Fatal	Other health professional	MAH			OTHER_MEDICALLY_IMP_COND	20082	2008												30714801			COMPLETED SUICIDE	Completed suicide	10010144	Suicidal and self-injurious behaviour	10042459	Suicidal and self-injurious behaviours NEC	10042460	Psychiatric disorders	10037175
20080609	20080609	CAN20080000589	Study	Female	14	Fatal	Other health professional	MAH			DEATH	20082	2008												30715101			COMPLETED SUICIDE	Completed suicide	10010144	Suicidal and self-injurious behaviour	10042459	Suicidal and self-injurious behaviours NEC	10042460	Psychiatric disorders	10037175
20090106	20080609	CAN20080000585	Study	Male	58	Fatal	Other health professional	MAH			DEATH	20091	2009												30716001			COMPLETED SUICIDE	Completed suicide	10010144	Suicidal and self-injurious behaviour	10042459	Suicidal and self-injurious behaviours NEC	10042460	Psychiatric disorders	10037175
20080613	20080613	CAN20080000668	Study	Male	29	Fatal	Other health professional	MAH			DEATH	20082	2008												30735301			COMPLETED SUICIDE	Completed suicide	10010144	Suicidal and self-injurious behaviour	10042459	Suicidal and self-injurious behaviours NEC	10042460	Psychiatric disorders	10037175
20080606	20080606	CAN20080000583	Study	Female	45	Fatal	Other health professional	MAH			DEATH	20082	2008												30745401			COMPLETED SUICIDE	Completed suicide	10010144	Suicidal and self-injurious behaviour	10042459	Suicidal and self-injurious behaviours NEC	10042460	Psychiatric disorders	10037175
20080702	20080618	CAN20080000724	Study	Female	44	Fatal	Other health professional	MAH			DEATH	20083	2008												30769001			COMPLETED SUICIDE	Completed suicide	10010144	Suicidal and self-injurious behaviour	10042459	Suicidal and self-injurious behaviours NEC	10042460	Psychiatric disorders	10037175
20080702	20080618	CAN20080000725	Study	Male	59	Fatal	Other health professional	MAH			DEATH	20083	2008												30769901			COMPLETED SUICIDE	Completed suicide	10010144	Suicidal and self-injurious behaviour	10042459	Suicidal and self-injurious behaviours NEC	10042460	Psychiatric disorders	10037175
20080702	20080618	CAN20080000726	Study	Male	52	Fatal	Other health professional	MAH			DEATH	20083	2008												30770101			COMPLETED SUICIDE	Completed suicide	10010144	Suicidal and self-injurious behaviour	10042459	Suicidal and self-injurious behaviours NEC	10042460	Psychiatric disorders	10037175
20080703	20080618	CAN20080000727	Study	Female	73	Fatal	Other health professional	MAH			DEATH	20083	2008												30770201			COMPLETED SUICIDE	Completed suicide	10010144	Suicidal and self-injurious behaviour	10042459	Suicidal and self-injurious behaviours NEC	10042460	Psychiatric disorders	10037175
20080703	20080618	CAN20080000734	Study	Female	40	Fatal	Other health professional	MAH			DEATH	20083	2008												30774301			COMPLETED SUICIDE	Completed suicide	10010144	Suicidal and self-injurious behaviour	10042459	Suicidal and self-injurious behaviours NEC	10042460	Psychiatric disorders	10037175
20080703	20080618	CAN20080000736	Study	Female	47	Fatal	Other health professional	MAH			DEATH	20083	2008												30777501			COMPLETED SUICIDE	Completed suicide	10010144	Suicidal and self-injurious behaviour	10042459	Suicidal and self-injurious behaviours NEC	10042460	Psychiatric disorders	10037175
20080707	20080618	CAN20080000755	Study	Female	48	Fatal	Other health professional	MAH			DEATH	20083	2008												30787901			COMPLETED SUICIDE	Completed suicide	10010144	Suicidal and self-injurious behaviour	10042459	Suicidal and self-injurious behaviours NEC	10042460	Psychiatric disorders	10037175
20080707	20080618	CAN20080000774	Study	Female	51	Fatal	Other health professional	MAH			OTHER_MEDICALLY_IMP_COND	20083	2008												30791701			COMPLETED SUICIDE	Completed suicide	10010144	Suicidal and self-injurious behaviour	10042459	Suicidal and self-injurious behaviours NEC	10042460	Psychiatric disorders	10037175
20080627	20080627	08P0280456024	Study	Male	58	Fatal	Other health professional	MAH			DEATH	20082	2008												30805701			COMPLETED SUICIDE	Completed suicide	10010144	Suicidal and self-injurious behaviour	10042459	Suicidal and self-injurious behaviours NEC	10042460	Psychiatric disorders	10037175
20080918	20080918	DKLU1037502	Spontaneous	Female	40	Fatal	Other health professional	Community			DEATH	20083	2008												31135101			COMPLETED SUICIDE	Completed suicide	10010144	Suicidal and self-injurious behaviour	10042459	Suicidal and self-injurious behaviours NEC	10042460	Psychiatric disorders	10037175
20120305	20120305		Spontaneous	Male	56	Fatal	Other health professional	Community	68.0272108843537	170	DEATH	20121	2012												41607201			COMPLETED SUICIDE	Completed suicide	10010144	Suicidal and self-injurious behaviour	10042459	Suicidal and self-injurious behaviours NEC	10042460	Psychiatric disorders	10037175
20130920	20130920		Spontaneous	Male	48	Fatal	Other health professional	Community			DEATH	20133	2013												55564701			COMPLETED SUICIDE	Completed suicide	10010144	Suicidal and self-injurious behaviour	10042459	Suicidal and self-injurious behaviours NEC	10042460	Psychiatric disorders	10037175
20130923	20130923		Spontaneous	Male		Fatal	Other health professional	Community			DEATH	20133	2013												55590501			COMPLETED SUICIDE	Completed suicide	10010144	Suicidal and self-injurious behaviour	10042459	Suicidal and self-injurious behaviours NEC	10042460	Psychiatric disorders	10037175
20140902	20140902		Spontaneous	Male	48	Fatal	Consumer/other non health professional	Community			DEATH	20143	2014												623879010			COMPLETED SUICIDE	Completed suicide	10010144	Suicidal and self-injurious behaviour	10042459	Suicidal and self-injurious behaviours NEC	10042460	Psychiatric disorders	10037175
20150408	20150408	20150219421	Spontaneous	Male	29	Fatal	Physician	MAH			DEATH	20152	2015												65464403			COMPLETED SUICIDE	Completed suicide	10010144	Suicidal and self-injurious behaviour	10042459	Suicidal and self-injurious behaviours NEC	10042460	Psychiatric disorders	10037175
20160208	20160208		Spontaneous	Male	51	Fatal	Other health professional	Community	124	171	DEATH	20161	2016												67366201			COMPLETED SUICIDE	Completed suicide	10010144	Suicidal and self-injurious behaviour	10042459	Suicidal and self-injurious behaviours NEC	10042460	Psychiatric disorders	10037175
20161006	20161006		Spontaneous	Female	48	Fatal	Other health professional	Community	99	160	DEATH	20164	2016												68643201			COMPLETED SUICIDE	Completed suicide	10010144	Suicidal and self-injurious behaviour	10042459	Suicidal and self-injurious behaviours NEC	10042460	Psychiatric disorders	10037175
20161101	20161101		Spontaneous	Male	81	Fatal	Other health professional	Community			DEATH	20164	2016												68758101			COMPLETED SUICIDE	Completed suicide	10010144	Suicidal and self-injurious behaviour	10042459	Suicidal and self-injurious behaviours NEC	10042460	Psychiatric disorders	10037175
20170227	20170227		Spontaneous	Female	49	Fatal	Other health professional	Community			DEATH	20171	2017												69319902			COMPLETED SUICIDE	Completed suicide	10010144	Suicidal and self-injurious behaviour	10042459	Suicidal and self-injurious behaviours NEC	10042460	Psychiatric disorders	10037175
20180406	20180406		Spontaneous	Male	35	Fatal	Consumer/other non health professional	Community	65.7596371882086	170.18	DEATH	20182	2018												71166505			COMPLETED SUICIDE	Completed suicide	10010144	Suicidal and self-injurious behaviour	10042459	Suicidal and self-injurious behaviours NEC	10042460	Psychiatric disorders	10037175
20190418	20190121	2019-CA-000073	Spontaneous	Male	35	Fatal	Consumer/other non health professional	MAH	65.7596371882086	182.88	DEATH	20192	2019												72185001			COMPLETED SUICIDE	Completed suicide	10010144	Suicidal and self-injurious behaviour	10042459	Suicidal and self-injurious behaviours NEC	10042460	Psychiatric disorders	10037175
20190402	20190402	201900686	Study	Male		Fatal	Other health professional	MAH			DEATH	20192	2019												72452101			COMPLETED SUICIDE	Completed suicide	10010144	Suicidal and self-injurious behaviour	10042459	Suicidal and self-injurious behaviours NEC	10042460	Psychiatric disorders	10037175
20190404	20190404	CRLMS05180203190116	Spontaneous	Male	35	Fatal	Consumer/other non health professional	MAH	68	170	DEATH	20192	2019												72462801			COMPLETED SUICIDE	Completed suicide	10010144	Suicidal and self-injurious behaviour	10042459	Suicidal and self-injurious behaviours NEC	10042460	Psychiatric disorders	10037175
20190531	20190531	2019-CA-001419	Spontaneous	Male	50	Fatal	Other health professional	MAH			DEATH	20192	2019												72665903			COMPLETED SUICIDE	Completed suicide	10010144	Suicidal and self-injurious behaviour	10042459	Suicidal and self-injurious behaviours NEC	10042460	Psychiatric disorders	10037175
20190528	20190528	2019-CA-CITAL-320	Study	Female	40	Fatal	Other health professional	MAH			DEATH	20192	2019												73025901			COMPLETED SUICIDE	Completed suicide	10010144	Suicidal and self-injurious behaviour	10042459	Suicidal and self-injurious behaviours NEC	10042460	Psychiatric disorders	10037175
20220216	20220216		Spontaneous	Male	42	Fatal	Other health professional	Community			DEATH	20221	2022												98839601			COMPLETED SUICIDE	Completed suicide	10010144	Suicidal and self-injurious behaviour	10042459	Suicidal and self-injurious behaviours NEC	10042460	Psychiatric disorders	10037175
20181025	20181025	2018435158	Study	Female	40	Fatal		Clinical Study			DEATH	20184	2018												90219161501			COMPLETED SUICIDE	Completed suicide	10010144	Suicidal and self-injurious behaviour	10042459	Suicidal and self-injurious behaviours NEC	10042460	Psychiatric disorders	10037175
20181031	20181031	2018-CA-967648	Spontaneous	Male	35	Fatal	Consumer/other non health professional	MAH	65.83	170	DEATH	20184	2018												90220153901			COMPLETED SUICIDE	Completed suicide	10010144	Suicidal and self-injurious behaviour	10042459	Suicidal and self-injurious behaviours NEC	10042460	Psychiatric disorders	10037175
20181105	20181105	2008048989	Study	Male	50	Fatal	Other health professional	Clinical Study			DEATH	20184	2018												90221028701			COMPLETED SUICIDE	Completed suicide	10010144	Suicidal and self-injurious behaviour	10042459	Suicidal and self-injurious behaviours NEC	10042460	Psychiatric disorders	10037175
20210801	20191219	2500455	Spontaneous	Male	50	Fatal	Other health professional	MAH			DEATH	20213	2021												90296704501			COMPLETED SUICIDE	Completed suicide	10010144	Suicidal and self-injurious behaviour	10042459	Suicidal and self-injurious behaviours NEC	10042460	Psychiatric disorders	10037175
20210528	20191224	2500922	Spontaneous	Male	35	Fatal	Other health professional	MAH	65.83	182	DEATH	20212	2021												90297663501			COMPLETED SUICIDE	Completed suicide	10010144	Suicidal and self-injurious behaviour	10042459	Suicidal and self-injurious behaviours NEC	10042460	Psychiatric disorders	10037175
20200210	20200210	2544060	Spontaneous	Male		Fatal	Other health professional	MAH			DEATH	20201	2020												90306807401			COMPLETED SUICIDE	Completed suicide	10010144	Suicidal and self-injurious behaviour	10042459	Suicidal and self-injurious behaviours NEC	10042460	Psychiatric disorders	10037175
Suicidal behaviour
fda_dt	mfr_dt	MAH_NO	rpsr_cod	sex	age	outcome	occp_cod	source	wt	ht	outc	file	year	drug_seq	DRUG_PRODUCT_ID	drugname	role_cod	route	dose	dose_unit	frequency	THERAPY_DURATION	THERAPY_DURATION_UNIT_ENG	dose_form	REACTION_ID	DURATION	DURATION_UNIT_ENG	pt	pt_name_en	pt_code	hlt_name_en	hlt_code	hlgt_name_en	hlgt_code	soc_name_en	soc_code
20110721	20110721	CAN20110002106	Spontaneous	Male	25	Fatal	Consumer/other non health professional	MAH			OTHER_MEDICALLY_IMP_COND	20113	2011												37468605			SUICIDAL BEHAVIOUR	Suicidal behaviour	10065604	Suicidal and self-injurious behaviour	10042459	Suicidal and self-injurious behaviours NEC	10042460	Psychiatric disorders	10037175
20170227	20170227		Spontaneous	Female	49	Fatal	Other health professional	Community			DEATH	20171	2017												69319903			SUICIDAL BEHAVIOUR	Suicidal behaviour	10065604	Suicidal and self-injurious behaviour	10042459	Suicidal and self-injurious behaviours NEC	10042460	Psychiatric disorders	10037175
20200602	20131108	1298183	Spontaneous	Male	25	Fatal	Consumer/other non health professional	MAH			DEATH	20202	2020												90003766904			SUICIDAL BEHAVIOUR	Suicidal behaviour	10065604	Suicidal and self-injurious behaviour	10042459	Suicidal and self-injurious behaviours NEC	10042460	Psychiatric disorders	10037175
20191022	20191022	2019453523	Spontaneous	Male	25	Fatal	Consumer/other non health professional	MAH			OTHER_MEDICALLY_IMP_COND	20194	2019												90284972401			SUICIDAL BEHAVIOUR	Suicidal behaviour	10065604	Suicidal and self-injurious behaviour	10042459	Suicidal and self-injurious behaviours NEC	10042460	Psychiatric disorders	10037175
20220113	20211015	2021-PMS-01769	Published	Female	26	Unknown	Other health professional	MAH			OTHER_MEDICALLY_IMP_COND	20221	2022												90477983001			SUICIDAL BEHAVIOUR	Suicidal behaviour	10065604	Suicidal and self-injurious behaviour	10042459	Suicidal and self-injurious behaviours NEC	10042460	Psychiatric disorders	10037175
Self-injurious ideation
fda_dt	mfr_dt	MAH_NO	rpsr_cod	sex	age	outcome	occp_cod	source	wt	ht	outc	file	year	drug_seq	DRUG_PRODUCT_ID	drugname	role_cod	route	dose	dose_unit	frequency	THERAPY_DURATION	THERAPY_DURATION_UNIT_ENG	dose_form	REACTION_ID	DURATION	DURATION_UNIT_ENG	pt	pt_name_en	pt_code	hlt_name_en	hlt_code	hlgt_name_en	hlgt_code	soc_name_en	soc_code
19981127	19981127	98138	Spontaneous	Female	56	Recovered/resolved	Consumer/other non health professional	MAH			LIFE_THREATENING	19984	1998												12029301	59	Days	SELF-INJURIOUS IDEATION	Self-injurious ideation	10051154	Suicidal and self-injurious behaviour	10042459	Suicidal and self-injurious behaviours NEC	10042460	Psychiatric disorders	10037175
19970521	19970521		Spontaneous	Female	36	Recovered/resolved	Other health professional	Community			HOSP_REQUIRED	19972	1997												12938101			SELF-INJURIOUS IDEATION	Self-injurious ideation	10051154	Suicidal and self-injurious behaviour	10042459	Suicidal and self-injurious behaviours NEC	10042460	Psychiatric disorders	10037175
19971021	19971021	CA0100797I	Published	Male	72	Fatal	Other health professional	MAH			DEATH	19974	1997												12938603			SELF-INJURIOUS IDEATION	Self-injurious ideation	10051154	Suicidal and self-injurious behaviour	10042459	Suicidal and self-injurious behaviours NEC	10042460	Psychiatric disorders	10037175
20050202	20050202	200510721GDDC	Spontaneous	Male	45	Not recovered/not resolved	Pharmacist	MAH			HOSP_REQUIRED	20051	2005												18054402			SELF-INJURIOUS IDEATION	Self-injurious ideation	10051154	Suicidal and self-injurious behaviour	10042459	Suicidal and self-injurious behaviours NEC	10042460	Psychiatric disorders	10037175
20050812	20050812		Spontaneous	Male	48	Unknown	Consumer/other non health professional	Community	76	180	LIFE_THREATENING	20053	2005												18938001			SELF-INJURIOUS IDEATION	Self-injurious ideation	10051154	Suicidal and self-injurious behaviour	10042459	Suicidal and self-injurious behaviours NEC	10042460	Psychiatric disorders	10037175
20100310	20100310		Spontaneous	Male	56	Not recovered/not resolved	Consumer/other non health professional	Community			OTHER_MEDICALLY_IMP_COND	20101	2010												33939106			SELF-INJURIOUS IDEATION	Self-injurious ideation	10051154	Suicidal and self-injurious behaviour	10042459	Suicidal and self-injurious behaviours NEC	10042460	Psychiatric disorders	10037175
Intentional self-injury
fda_dt	mfr_dt	MAH_NO	rpsr_cod	sex	age	outcome	occp_cod	source	wt	ht	outc	file	year	drug_seq	DRUG_PRODUCT_ID	drugname	role_cod	route	dose	dose_unit	frequency	THERAPY_DURATION	THERAPY_DURATION_UNIT_ENG	dose_form	REACTION_ID	DURATION	DURATION_UNIT_ENG	pt	pt_name_en	pt_code	hlt_name_en	hlt_code	hlgt_name_en	hlgt_code	soc_name_en	soc_code
20101025	20101025		Spontaneous	Female	53	Unknown	Consumer/other non health professional	Community			OTHER_MEDICALLY_IMP_COND	20104	2010												35396409			INTENTIONAL SELF-INJURY	Intentional self-injury	10022524	Suicidal and self-injurious behaviour	10042459	Suicidal and self-injurious behaviours NEC	10042460	Psychiatric disorders	10037175
20140808	20140808	2014AP003794	Published	Female	77	Unknown	Physician	MAH			OTHER_MEDICALLY_IMP_COND	20143	2014												62283805			INTENTIONAL SELF-INJURY	Intentional self-injury	10022524	Suicidal and self-injurious behaviour	10042459	Suicidal and self-injurious behaviours NEC	10042460	Psychiatric disorders	10037175
20200731	20200731		Spontaneous	Female	83	Unknown	Consumer/other non health professional	Hospital			LIFE_THREATENING	20203	2020												92302806			INTENTIONAL SELF-INJURY	Intentional self-injury	10022524	Suicidal and self-injurious behaviour	10042459	Suicidal and self-injurious behaviours NEC	10042460	Psychiatric disorders	10037175

## Sheet: eszopiclone
Suicide attempt
fda_dt	mfr_dt	MAH_NO	rpsr_cod	sex	age	outcome	occp_cod	source	wt	ht	outc	file	year	drug_seq	DRUG_PRODUCT_ID	drugname	role_cod	route	dose	dose_unit	frequency	THERAPY_DURATION	THERAPY_DURATION_UNIT_ENG	dose_form	REACTION_ID	DURATION	DURATION_UNIT_ENG	pt	pt_name_en	pt_code	hlt_name_en	hlt_code	hlgt_name_en	hlgt_code	soc_name_en	soc_code
20230227	20230227	2023SUN000307	Published		2	Unknown		MAH			OTHER_MEDICALLY_IMP_COND	20231	2023	585589	25823	ESZOPICLONE	Suspect	Oral					Unknown	Tablet	90633210601			SUICIDE ATTEMPT	Suicide attempt	10042464	Suicidal and self-injurious behaviour	10042459	Suicidal and self-injurious behaviours NEC	10042460	Psychiatric disorders	10037175
20230809	20230809	2023AP011335	Other		2	Recovering/resolving	Other health professional	MAH			OTHER_MEDICALLY_IMP_COND	20233	2023	367610	25823	ESZOPICLONE	Suspect	Oral					Unknown	Tablet	90666402302			SUICIDE ATTEMPT	Suicide attempt	10042464	Suicidal and self-injurious behaviour	10042459	Suicidal and self-injurious behaviours NEC	10042460	Psychiatric disorders	10037175
20240408	20240408	2024M1030308	Published			Unknown	Physician	MAH			HOSP_REQUIRED	20242	2024	4612566	34536	ESCITALOPRAM	Suspect	Oral					Unknown	Tablets	90720591102			SUICIDE ATTEMPT	Suicide attempt	10042464	Suicidal and self-injurious behaviour	10042459	Suicidal and self-injurious behaviours NEC	10042460	Psychiatric disorders	10037175
20240416	20240416	2024R1-441309	Published		2	Unknown	Physician	MAH			OTHER_MEDICALLY_IMP_COND	20242	2024	4593442	34536	ESCITALOPRAM	Suspect	Oral					Unknown	Tablets	90722218501			SUICIDE ATTEMPT	Suicide attempt	10042464	Suicidal and self-injurious behaviour	10042459	Suicidal and self-injurious behaviours NEC	10042460	Psychiatric disorders	10037175
