# Supplementary material for: Suicide adverse events associated with zopiclone and eszopiclone: A pharmacovigilance analysis based on FAERS, JADER and CVARD
Source: PLoS One. 2026 Jan 8;21(1):e0340357. doi: 10.1371/journal.pone.0340357 (PMC12782430; doi:10.1371/journal.pone.0340357)
Supplement: S3 File — (ZIP) [file pone.0340357.s003.zip › The data involved in the research--Revised-- 12.24/FAERS.xlsx]

## Sheet: zopiclone
SUICIDE ATTEMPT
FDA_DT	EVENT_DT	AGE	AGE_COD	WT	WT_COD	SEX	OCCP_COD	REPORTER_COUNTRY	GetDataYear	OUTC_COD	DRUG_SEQ	ROLE_COD	DRUGNAME	VAL_VBM	ROUTE	DOSE_VBM	prod_ai	FILE	PT	pt_name_en	hlgt_name_en	soc_name_en	DRUG_SEQ	START_DT	END_DT	DUR	DUR_COD	FILE
20140326	200909	42	YR	NA	NA	M	CN	NL	141	LT	1	PS	ZOPICLONE	1	OROPHARINGEAL	75 MG, ONCE/SINGLE		DRUG14Q1.txt	SUICIDE ATTEMPT	SUICIDE ATTEMPT	SUICIDAL AND SELF-INJURIOUS BEHAVIOURS NEC	PSYCHIATRIC DISORDERS	3	200909				THER14Q1.txt
20141202	NA	18	YR	NA	NA	F	OT	SE	144	HO	1	PS	ZOPICLONE	1	UNKNOWN		ZOPICLONE	DRUG14Q4.txt	SUICIDE ATTEMPT	SUICIDE ATTEMPT	SUICIDAL AND SELF-INJURIOUS BEHAVIOURS NEC	PSYCHIATRIC DISORDERS
20190409	20181217	NA	NA	68	KG	M	OT	FR	192	HO	1	PS	ZOPICLONE	1	Oral	UNK	ZOPICLONE	DRUG19Q2.txt	SUICIDE ATTEMPT	SUICIDE ATTEMPT	SUICIDAL AND SELF-INJURIOUS BEHAVIOURS NEC	PSYCHIATRIC DISORDERS	2	20181217	20181217			THER19Q2.txt
20190627	20190306	NA	NA	NA	NA	F	OT	SE	192	HO	1	PS	ZOPICLONE	1		1 (UNKNOWN UNIT), TOTAL	ZOPICLONE	DRUG19Q2.txt	SUICIDE ATTEMPT	SUICIDE ATTEMPT	SUICIDAL AND SELF-INJURIOUS BEHAVIOURS NEC	PSYCHIATRIC DISORDERS	1	20190306	20190306			THER19Q2.txt
COMPLETED SUICIDE
FDA_DT	EVENT_DT	AGE	AGE_COD	WT	WT_COD	SEX	OCCP_COD	REPORTER_COUNTRY	GetDataYear	OUTC_COD	DRUG_SEQ	ROLE_COD	DRUGNAME	VAL_VBM	ROUTE	DOSE_VBM	prod_ai	FILE	PT	pt_name_en	hlgt_name_en	soc_name_en	DRUG_SEQ	START_DT	END_DT	DUR	DUR_COD	FILE
20140911	20130516	NA	NA	NA	NA	NA	OT	DE	143	DE	1	PS	ZOPICLONE	1		300 UNK, UNK	ZOPICLONE	DRUG14Q3.txt	COMPLETED SUICIDE	COMPLETED SUICIDE	SUICIDAL AND SELF-INJURIOUS BEHAVIOURS NEC	PSYCHIATRIC DISORDERS
20140918	20130516	NA	NA	NA	NA	F	CN	DE	143	DE	1	PS	ZOPICLONE	1	UNKNOWN	300	ZOPICLONE	DRUG14Q3.txt	COMPLETED SUICIDE	COMPLETED SUICIDE	SUICIDAL AND SELF-INJURIOUS BEHAVIOURS NEC	PSYCHIATRIC DISORDERS
20140922	20130516	NA	NA	NA	NA	NA	CN	DE	143	DE	1	PS	ZOPICLONE	1		UNK ( 300)	ZOPICLONE	DRUG14Q3.txt	COMPLETED SUICIDE	COMPLETED SUICIDE	SUICIDAL AND SELF-INJURIOUS BEHAVIOURS NEC	PSYCHIATRIC DISORDERS
20140923	20130516	NA	NA	NA	NA	F	NA	DE	143	DE	1	PS	ZOPICLONE	1		DOSAGE TEXT: 300	ZOPICLONE	DRUG14Q3.txt	COMPLETED SUICIDE	COMPLETED SUICIDE	SUICIDAL AND SELF-INJURIOUS BEHAVIOURS NEC	PSYCHIATRIC DISORDERS
20140926	20130516	NA	NA	NA	NA	F	CN	DE	143	DE	1	PS	ZOPICLONE UNKNOWN	1	UNKNOWN	300 UNK, UNK	ZOPICLONE	DRUG14Q3.txt	COMPLETED SUICIDE	COMPLETED SUICIDE	SUICIDAL AND SELF-INJURIOUS BEHAVIOURS NEC	PSYCHIATRIC DISORDERS
20141010	20130516	NA	NA	NA	NA	F	NA	DE	144	DE	1	PS	ZOPICLONE	1	UNKNOWN		ZOPICLONE	DRUG14Q4.txt	COMPLETED SUICIDE	COMPLETED SUICIDE	SUICIDAL AND SELF-INJURIOUS BEHAVIOURS NEC	PSYCHIATRIC DISORDERS	1	20130403	20130515			THER14Q4.txt
20141229	NA	44	YR	NA	NA	M	OT	FR	144	DE	1	PS	ZOPICLONE UNKNOWN	1	UNKNOWN	UNK	ZOPICLONE	DRUG14Q4.txt	COMPLETED SUICIDE	COMPLETED SUICIDE	SUICIDAL AND SELF-INJURIOUS BEHAVIOURS NEC	PSYCHIATRIC DISORDERS

## Sheet: eszopiclone
SUICIDE ATTEMPT
FDA_DT	EVENT_DT	AGE	AGE_COD	WT	WT_COD	SEX	OCCP_COD	REPORTER_COUNTRY	GetDataYear	OUTC_COD	DRUG_SEQ	ROLE_COD	DRUGNAME	VAL_VBM	ROUTE	DOSE_VBM	prod_ai	FILE	PT	pt_name_en	hlt_name_en	hlgt_name_en	soc_name_en	DRUG_SEQ	START_DT	END_DT	DUR	DUR_COD	FILE
20140722	NA	NA	NA	NA	NA	NA	OT	JP	143	OT	1	PS	LUNESTA	1	ORAL		ESZOPICLONE	DRUG14Q3.txt	SUICIDE ATTEMPT	SUICIDE ATTEMPT	SUICIDAL AND SELF-INJURIOUS BEHAVIOUR	SUICIDAL AND SELF-INJURIOUS BEHAVIOURS NEC	PSYCHIATRIC DISORDERS
20150716	20150619	87	YR	NA	NA	M	OT	JP	153	HO	1	PS	LUNESTA	1	Oral		ESZOPICLONE	DRUG15Q3.txt	SUICIDE ATTEMPT	SUICIDE ATTEMPT	SUICIDAL AND SELF-INJURIOUS BEHAVIOUR	SUICIDAL AND SELF-INJURIOUS BEHAVIOURS NEC	PSYCHIATRIC DISORDERS
20150812	20150428	44	YR	NA	NA	M	OT	US	153	OT	1	PS	LUNESTA	1	Oral		ESZOPICLONE	DRUG15Q3.txt	SUICIDE ATTEMPT	SUICIDE ATTEMPT	SUICIDAL AND SELF-INJURIOUS BEHAVIOUR	SUICIDAL AND SELF-INJURIOUS BEHAVIOURS NEC	PSYCHIATRIC DISORDERS
20150729	20150716	20	YR	NA	NA	F	OT	JP	153	HO	1	PS	LUNESTA	1	Oral		ESZOPICLONE	DRUG15Q3.txt	SUICIDE ATTEMPT	SUICIDE ATTEMPT	SUICIDAL AND SELF-INJURIOUS BEHAVIOUR	SUICIDAL AND SELF-INJURIOUS BEHAVIOURS NEC	PSYCHIATRIC DISORDERS
20151202	20150806	49	YR	NA	NA	F	CN	JP	154	OT	1	PS	LUNESTA	1	Oral	20 MG, SINGLE	ESZOPICLONE	DRUG15Q4.txt	SUICIDE ATTEMPT	SUICIDE ATTEMPT	SUICIDAL AND SELF-INJURIOUS BEHAVIOUR	SUICIDAL AND SELF-INJURIOUS BEHAVIOURS NEC	PSYCHIATRIC DISORDERS		20150410	20151217
20160323	20151218	NA	DEC	NA	NA	F	CN	JP	161	HO	1	PS	LUNESTA	1	Oral	1 MG, QD	ESZOPICLONE	DRUG16Q1.txt	SUICIDE ATTEMPT	SUICIDE ATTEMPT	SUICIDAL AND SELF-INJURIOUS BEHAVIOUR	SUICIDAL AND SELF-INJURIOUS BEHAVIOURS NEC	PSYCHIATRIC DISORDERS		20181010	20190816
20160720	NA	NA	NA	NA	NA	NA	MD	US	163	HO	1	PS	ESZOPICLONE	1	Unknown		ESZOPICLONE	DRUG16Q3.txt	SUICIDE ATTEMPT	SUICIDE ATTEMPT	SUICIDAL AND SELF-INJURIOUS BEHAVIOUR	SUICIDAL AND SELF-INJURIOUS BEHAVIOURS NEC	PSYCHIATRIC DISORDERS		20180725	20190816
20161220	NA	64	YR	NA	NA	M	MD	JP	164	OT	1	PS	LUNESTA	1	Oral		ESZOPICLONE	DRUG16Q4.txt	SUICIDE ATTEMPT	SUICIDE ATTEMPT	SUICIDAL AND SELF-INJURIOUS BEHAVIOUR	SUICIDAL AND SELF-INJURIOUS BEHAVIOURS NEC	PSYCHIATRIC DISORDERS		20110621	20190816
20161107	20160901	49	YR	NA	NA	M	PH	JP	164	HO	1	PS	LUNESTA	1	Oral	96 MG, QD	ESZOPICLONE	DRUG16Q4.txt	SUICIDE ATTEMPT	SUICIDE ATTEMPT	SUICIDAL AND SELF-INJURIOUS BEHAVIOUR	SUICIDAL AND SELF-INJURIOUS BEHAVIOURS NEC	PSYCHIATRIC DISORDERS		20190822	20190825
20161205	20161111	NA	DEC	NA	NA	F	MD	JP	164	HO	1	PS	LUNESTA	1	Oral	160 MG, SINGLE	ESZOPICLONE	DRUG16Q4.txt	SUICIDE ATTEMPT	SUICIDE ATTEMPT	SUICIDAL AND SELF-INJURIOUS BEHAVIOUR	SUICIDAL AND SELF-INJURIOUS BEHAVIOURS NEC	PSYCHIATRIC DISORDERS		20211222	20220824
20161221	NA	NA	NA	NA	NA	NA	PH	JP	164	OT	1	PS	LUNESTA	1	Oral	DOSE UNKNOWN	ESZOPICLONE	DRUG16Q4.txt	SUICIDE ATTEMPT	SUICIDE ATTEMPT	SUICIDAL AND SELF-INJURIOUS BEHAVIOUR	SUICIDAL AND SELF-INJURIOUS BEHAVIOURS NEC	PSYCHIATRIC DISORDERS				6	DAY
20161228	NA	NA	NA	NA	NA	NA	MD	US	164	LT	1	PS	ESZOPICLONE	1	Unknown	2 MG, QD AT BED TIME	ESZOPICLONE	DRUG16Q4.txt	SUICIDE ATTEMPT	SUICIDE ATTEMPT	SUICIDAL AND SELF-INJURIOUS BEHAVIOUR	SUICIDAL AND SELF-INJURIOUS BEHAVIOURS NEC	PSYCHIATRIC DISORDERS
20161230	NA	48	YR	NA	NA	M	MD	US	164	LT	1	PS	ESZOPICLONE	1	Oral	2 MG, HS	ESZOPICLONE	DRUG16Q4.txt	SUICIDE ATTEMPT	SUICIDE ATTEMPT	SUICIDAL AND SELF-INJURIOUS BEHAVIOUR	SUICIDAL AND SELF-INJURIOUS BEHAVIOURS NEC	PSYCHIATRIC DISORDERS
20170111	NA	48	YR	NA	NA	M	MD	US	171	LT	1	PS	ESZOPICLONE	1	Unknown	2 MG, HS	ESZOPICLONE	DRUG17Q1.txt	SUICIDE ATTEMPT	SUICIDE ATTEMPT	SUICIDAL AND SELF-INJURIOUS BEHAVIOUR	SUICIDAL AND SELF-INJURIOUS BEHAVIOURS NEC	PSYCHIATRIC DISORDERS
20170112	NA	48	YR	NA	NA	M	OT	GB	171	LT	1	PS	ESZOPICLONE	1	Unknown	2 MG, QD (AT BEDTIME)	ESZOPICLONE	DRUG17Q1.txt	SUICIDE ATTEMPT	SUICIDE ATTEMPT	SUICIDAL AND SELF-INJURIOUS BEHAVIOUR	SUICIDAL AND SELF-INJURIOUS BEHAVIOURS NEC	PSYCHIATRIC DISORDERS
20170113	NA	48	YR	NA	NA	M	MD	US	171	LT	1	PS	ESZOPICLONE	1	Unknown	AT BED TIME	ESZOPICLONE	DRUG17Q1.txt	SUICIDE ATTEMPT	SUICIDE ATTEMPT	SUICIDAL AND SELF-INJURIOUS BEHAVIOUR	SUICIDAL AND SELF-INJURIOUS BEHAVIOURS NEC	PSYCHIATRIC DISORDERS
20170119	NA	NA	NA	NA	NA	NA	MD	US	171	HO	1	PS	ESZOPICLONE	1	Unknown	2MG AT BEDTIME	ESZOPICLONE	DRUG17Q1.txt	SUICIDE ATTEMPT	SUICIDE ATTEMPT	SUICIDAL AND SELF-INJURIOUS BEHAVIOUR	SUICIDAL AND SELF-INJURIOUS BEHAVIOURS NEC	PSYCHIATRIC DISORDERS
20170428	NA	48	YR	NA	NA	M	MD	US	172	LT	1	PS	ESZOPICLONE	1	Unknown	AT BEDTIME	ESZOPICLONE	DRUG17Q2.txt	SUICIDE ATTEMPT	SUICIDE ATTEMPT	SUICIDAL AND SELF-INJURIOUS BEHAVIOUR	SUICIDAL AND SELF-INJURIOUS BEHAVIOURS NEC	PSYCHIATRIC DISORDERS
20170123	NA	48	YR	NA	NA	M	MD	US	171	HO	1	PS	ESZOPICLONE	1	Unknown	2MG AT BEDTIME	ESZOPICLONE	DRUG17Q1.txt	SUICIDE ATTEMPT	SUICIDE ATTEMPT	SUICIDAL AND SELF-INJURIOUS BEHAVIOUR	SUICIDAL AND SELF-INJURIOUS BEHAVIOURS NEC	PSYCHIATRIC DISORDERS
20170628	20170507	59	YR	NA	NA	M	MD	JP	172	HO	1	PS	LUNESTA	1	Oral	2 MG, QD	ESZOPICLONE	DRUG17Q2.txt	SUICIDE ATTEMPT	SUICIDE ATTEMPT	SUICIDAL AND SELF-INJURIOUS BEHAVIOUR	SUICIDAL AND SELF-INJURIOUS BEHAVIOURS NEC	PSYCHIATRIC DISORDERS
20170608	20170405	48	YR	NA	NA	M	MD	JP	172	HO	1	PS	LUNESTA	1	Oral	80 MG, SINGLE	ESZOPICLONE	DRUG17Q2.txt	SUICIDE ATTEMPT	SUICIDE ATTEMPT	SUICIDAL AND SELF-INJURIOUS BEHAVIOUR	SUICIDAL AND SELF-INJURIOUS BEHAVIOURS NEC	PSYCHIATRIC DISORDERS
20180716	NA	38	YR	NA	NA	M	OT	JP	183	HO	1	PS	ESZOPICLONE	1	Unknown	30 TABLETS IN OVERDOSE TO ATTEMPT SUICIDE	ESZOPICLONE	DRUG18Q3.txt	SUICIDE ATTEMPT	SUICIDE ATTEMPT	SUICIDAL AND SELF-INJURIOUS BEHAVIOUR	SUICIDAL AND SELF-INJURIOUS BEHAVIOURS NEC	PSYCHIATRIC DISORDERS
20181109	20181003	77	YR	NA	NA	F	PH	JP	184	HO	1	PS	LUNESTA	1	Oral	1 MG, QD	ESZOPICLONE	DRUG18Q4.txt	SUICIDE ATTEMPT	SUICIDE ATTEMPT	SUICIDAL AND SELF-INJURIOUS BEHAVIOUR	SUICIDAL AND SELF-INJURIOUS BEHAVIOURS NEC	PSYCHIATRIC DISORDERS
20190125	20181105	57	YR	NA	NA	F	MD	JP	191	HO	1	PS	LUNESTA	1	Oral	UNK MG, UNK	ESZOPICLONE	DRUG19Q1.txt	SUICIDE ATTEMPT	SUICIDE ATTEMPT	SUICIDAL AND SELF-INJURIOUS BEHAVIOUR	SUICIDAL AND SELF-INJURIOUS BEHAVIOURS NEC	PSYCHIATRIC DISORDERS
20191106	20190729	49	YR	NA	NA	F	PH	JP	194	OT	1	PS	LUNESTA	1	Oral	12 MG, SINGLE	ESZOPICLONE	DRUG19Q4.txt	SUICIDE ATTEMPT	SUICIDE ATTEMPT	SUICIDAL AND SELF-INJURIOUS BEHAVIOUR	SUICIDAL AND SELF-INJURIOUS BEHAVIOURS NEC	PSYCHIATRIC DISORDERS
20191030	20190817	26	YR	NA	NA	M	MD	JP	194	HO	1	PS	LUNESTA	1	Oral	1 MG, QD	ESZOPICLONE	DRUG19Q4.txt	SUICIDE ATTEMPT	SUICIDE ATTEMPT	SUICIDAL AND SELF-INJURIOUS BEHAVIOUR	SUICIDAL AND SELF-INJURIOUS BEHAVIOURS NEC	PSYCHIATRIC DISORDERS
20210517	20210323	NA	DEC	NA	NA	F	CN	JP	212	HO	1	PS	LUNESTA	1	Oral	100 MG, QD	ESZOPICLONE	DRUG21Q2.txt	SUICIDE ATTEMPT	SUICIDE ATTEMPT	SUICIDAL AND SELF-INJURIOUS BEHAVIOUR	SUICIDAL AND SELF-INJURIOUS BEHAVIOURS NEC	PSYCHIATRIC DISORDERS
20210830	20210716	NA	DEC	NA	NA	M	CN	JP	213	OT	1	PS	LUNESTA	1	Oral	126 MG, SINGLE	ESZOPICLONE	DRUG21Q3.txt	SUICIDE ATTEMPT	SUICIDE ATTEMPT	SUICIDAL AND SELF-INJURIOUS BEHAVIOUR	SUICIDAL AND SELF-INJURIOUS BEHAVIOURS NEC	PSYCHIATRIC DISORDERS
20220405	NA	74	YR	54.7	KG	M	CN	JP	222	HO	3	PS	ESZOPICLONE	1	Oral	UNK	ESZOPICLONE	DRUG22Q2.txt	SUICIDE ATTEMPT	SUICIDE ATTEMPT	SUICIDAL AND SELF-INJURIOUS BEHAVIOUR	SUICIDAL AND SELF-INJURIOUS BEHAVIOURS NEC	PSYCHIATRIC DISORDERS
20211126	NA	NA	DEC	79	KG	M	PH	JP	214	HO	1	PS	LUNESTA	1	Oral	Dose unknown	ESZOPICLONE	DRUG21Q4.txt	SUICIDE ATTEMPT	SUICIDE ATTEMPT	SUICIDAL AND SELF-INJURIOUS BEHAVIOUR	SUICIDAL AND SELF-INJURIOUS BEHAVIOURS NEC	PSYCHIATRIC DISORDERS
20220202	20210901	19	YR	NA	NA	M	MD	JP	221	OT	1	PS	LUNESTA	1	Oral	1 mg, qd	ESZOPICLONE	DRUG22Q1.txt	SUICIDE ATTEMPT	SUICIDE ATTEMPT	SUICIDAL AND SELF-INJURIOUS BEHAVIOUR	SUICIDAL AND SELF-INJURIOUS BEHAVIOURS NEC	PSYCHIATRIC DISORDERS
20220822	20210401	56	YR	NA	NA	F	CN	US	223	OT	2	PS	LUNESTA	1	Oral	3 mg, qhs	ESZOPICLONE	DRUG22Q3.txt	SUICIDE ATTEMPT	SUICIDE ATTEMPT	SUICIDAL AND SELF-INJURIOUS BEHAVIOUR	SUICIDAL AND SELF-INJURIOUS BEHAVIOURS NEC	PSYCHIATRIC DISORDERS
20221028	20220829	47	YR	112.49	KG	M	PH	US	224	HO	1	PS	ESZOPICLONE	1	Oral	Frequency : At bedtime;?	ESZOPICLONE	DRUG22Q4.txt	SUICIDE ATTEMPT	SUICIDE ATTEMPT	SUICIDAL AND SELF-INJURIOUS BEHAVIOUR	SUICIDAL AND SELF-INJURIOUS BEHAVIOURS NEC	PSYCHIATRIC DISORDERS
20230201	NA	18	YR	NA	NA	F	MD	AT	231	HO	1	PS	ESZOPICLONE	1	Unknown	intake: 30 x 1 mg tablets; total package	ESZOPICLONE	DRUG23Q1.txt	SUICIDE ATTEMPT	SUICIDE ATTEMPT	SUICIDAL AND SELF-INJURIOUS BEHAVIOUR	SUICIDAL AND SELF-INJURIOUS BEHAVIOURS NEC	PSYCHIATRIC DISORDERS
20230227	NA	NA	NA	NA	NA	NA	MD	CA	231	HO	1	PS	ESZOPICLONE	1	Oral	UNK	ESZOPICLONE	DRUG23Q1.txt	SUICIDE ATTEMPT	SUICIDE ATTEMPT	SUICIDAL AND SELF-INJURIOUS BEHAVIOUR	SUICIDAL AND SELF-INJURIOUS BEHAVIOURS NEC	PSYCHIATRIC DISORDERS
20230406	NA	NA	DEC	NA	NA	F	CN	JP	232	OT	7	PS	ESZOPICLONE	1	Oral	40 mg, single	ESZOPICLONE	DRUG23Q2.txt	SUICIDE ATTEMPT	SUICIDE ATTEMPT	SUICIDAL AND SELF-INJURIOUS BEHAVIOUR	SUICIDAL AND SELF-INJURIOUS BEHAVIOURS NEC	PSYCHIATRIC DISORDERS
20240416	NA	NA	NA	NA	NA	NA	MD	CA	242	HO	2	PS	ESZOPICLONE	1	Oral	UNK	ESZOPICLONE	DRUG24Q2.txt	SUICIDE ATTEMPT	SUICIDE ATTEMPT	SUICIDAL AND SELF-INJURIOUS BEHAVIOURS NEC	SUICIDAL AND SELF-INJURIOUS BEHAVIOUR	PSYCHIATRIC DISORDERS
20240418	NA	NA	NA	NA	NA	NA	MD	CA	242	HO	1	PS	ESZOPICLONE	1	Unknown		ESZOPICLONE	DRUG24Q2.txt	SUICIDE ATTEMPT	SUICIDE ATTEMPT	SUICIDAL AND SELF-INJURIOUS BEHAVIOURS NEC	SUICIDAL AND SELF-INJURIOUS BEHAVIOUR	PSYCHIATRIC DISORDERS
20240916	20240430	NA	NA	NA	NA	NA	PH	JP	243	NA	1	PS	LUNESTA	1			ESZOPICLONE	DRUG24Q3.txt	SUICIDE ATTEMPT	SUICIDE ATTEMPT	SUICIDAL AND SELF-INJURIOUS BEHAVIOURS NEC	SUICIDAL AND SELF-INJURIOUS BEHAVIOUR	PSYCHIATRIC DISORDERS	2	20240430	20240430	1	DAY	THER24Q3.txt
COMPLETED SUICIDE
FDA_DT	EVENT_DT	AGE	AGE_COD	WT	WT_COD	SEX	OCCP_COD	REPORTER_COUNTRY	GetDataYear	OUTC_COD	DRUG_SEQ	ROLE_COD	DRUGNAME	VAL_VBM	ROUTE	DOSE_VBM	prod_ai	FILE	PT	pt_name_en	hlt_name_en	hlgt_name_en	soc_name_en	DRUG_SEQ	START_DT	END_DT	DUR	DUR_COD	FILE
20150529	2015	70	YR	NA	NA	F	OT	JP	152	DE	1	PS	LUNESTA	1	Oral	DOSE UNKNOWN	ESZOPICLONE	DRUG15Q2.txt	COMPLETED SUICIDE	COMPLETED SUICIDE	SUICIDAL AND SELF-INJURIOUS BEHAVIOURS NEC	SUICIDAL AND SELF-INJURIOUS BEHAVIOUR	PSYCHIATRIC DISORDERS
20150817	20150519	54	YR	136	KG	M	OT	US	153	DE	1	PS	LUNESTA	1	Oral		ESZOPICLONE	DRUG15Q3.txt	COMPLETED SUICIDE	COMPLETED SUICIDE	SUICIDAL AND SELF-INJURIOUS BEHAVIOURS NEC	SUICIDAL AND SELF-INJURIOUS BEHAVIOUR	PSYCHIATRIC DISORDERS	2	20150515
20151202	NA	26	YR	NA	NA	F	OT	US	154	DE	1	PS	ESZOPICLONE	1	Unknown		ESZOPICLONE	DRUG15Q4.txt	COMPLETED SUICIDE	COMPLETED SUICIDE	SUICIDAL AND SELF-INJURIOUS BEHAVIOURS NEC	SUICIDAL AND SELF-INJURIOUS BEHAVIOUR	PSYCHIATRIC DISORDERS
20161121	20160507	25	YR	56.69	KG	F	CN	US	164	DE	1	PS	LUNESTA	1	Oral	28 DF, SINGLE	ESZOPICLONE	DRUG16Q4.txt	COMPLETED SUICIDE	COMPLETED SUICIDE	SUICIDAL AND SELF-INJURIOUS BEHAVIOURS NEC	SUICIDAL AND SELF-INJURIOUS BEHAVIOUR	PSYCHIATRIC DISORDERS	18	20161220				THER16Q4.txt
20161201	NA	NA	DEC	NA	NA	F	MD	JP	164	DE	1	PS	LUNESTA	1	Oral	7 MG, SINGLE	ESZOPICLONE	DRUG16Q4.txt	COMPLETED SUICIDE	COMPLETED SUICIDE	SUICIDAL AND SELF-INJURIOUS BEHAVIOURS NEC	SUICIDAL AND SELF-INJURIOUS BEHAVIOUR	PSYCHIATRIC DISORDERS
20170106	NA	60	YR	NA	NA	F	PH	US	171	DE	1	PS	ESZOPICLONE	1	Oral		ESZOPICLONE	DRUG17Q1.txt	COMPLETED SUICIDE	COMPLETED SUICIDE	SUICIDAL AND SELF-INJURIOUS BEHAVIOURS NEC	SUICIDAL AND SELF-INJURIOUS BEHAVIOUR	PSYCHIATRIC DISORDERS
20170106	NA	54	YR	NA	NA	F	PH	US	171	DE	1	PS	ESZOPICLONE	1	Oral		ESZOPICLONE	DRUG17Q1.txt	COMPLETED SUICIDE	COMPLETED SUICIDE	SUICIDAL AND SELF-INJURIOUS BEHAVIOURS NEC	SUICIDAL AND SELF-INJURIOUS BEHAVIOUR	PSYCHIATRIC DISORDERS
20180112	NA	57	YR	NA	NA	M	MD	US	181	DE	1	PS	ESZOPICLONE	1	Oral		ESZOPICLONE	DRUG18Q1.txt	COMPLETED SUICIDE	COMPLETED SUICIDE	SUICIDAL AND SELF-INJURIOUS BEHAVIOURS NEC	SUICIDAL AND SELF-INJURIOUS BEHAVIOUR	PSYCHIATRIC DISORDERS
20180112	NA	37	YR	NA	NA	F	MD	US	181	DE	1	PS	ESZOPICLONE	1	Oral	UNK	ESZOPICLONE	DRUG18Q1.txt	COMPLETED SUICIDE	COMPLETED SUICIDE	SUICIDAL AND SELF-INJURIOUS BEHAVIOURS NEC	SUICIDAL AND SELF-INJURIOUS BEHAVIOUR	PSYCHIATRIC DISORDERS
20180112	NA	38	YR	NA	NA	M	MD	US	181	DE	1	PS	ESZOPICLONE	1	Oral		ESZOPICLONE	DRUG18Q1.txt	COMPLETED SUICIDE	COMPLETED SUICIDE	SUICIDAL AND SELF-INJURIOUS BEHAVIOURS NEC	SUICIDAL AND SELF-INJURIOUS BEHAVIOUR	PSYCHIATRIC DISORDERS
20180613	NA	NA	NA	NA	NA	F	CN	US	182	DE	1	PS	LUNESTA	1	Oral	UNK	ESZOPICLONE	DRUG18Q2.txt	COMPLETED SUICIDE	COMPLETED SUICIDE	SUICIDAL AND SELF-INJURIOUS BEHAVIOURS NEC	SUICIDAL AND SELF-INJURIOUS BEHAVIOUR	PSYCHIATRIC DISORDERS
20201124	NA	91	YR	66.7	KG	M	MD	US	204	DE	1	PS	ESZOPICLONE	1	Unknown		ESZOPICLONE	DRUG20Q4.txt	COMPLETED SUICIDE	COMPLETED SUICIDE	SUICIDAL AND SELF-INJURIOUS BEHAVIOURS NEC	SUICIDAL AND SELF-INJURIOUS BEHAVIOUR	PSYCHIATRIC DISORDERS	19	20180113	20180122			THER20Q4.txt
20181229	NA	57	YR	NA	NA	M	MD	US	184	DE	1	PS	ESZOPICLONE	1	Unknown		ESZOPICLONE	DRUG18Q4.txt	COMPLETED SUICIDE	COMPLETED SUICIDE	SUICIDAL AND SELF-INJURIOUS BEHAVIOURS NEC	SUICIDAL AND SELF-INJURIOUS BEHAVIOUR	PSYCHIATRIC DISORDERS
20190107	NA	39	YR	NA	NA	M	MD	US	191	DE	1	PS	ESZOPICLONE	1	Oral	UNK	ESZOPICLONE	DRUG19Q1.txt	COMPLETED SUICIDE	COMPLETED SUICIDE	SUICIDAL AND SELF-INJURIOUS BEHAVIOURS NEC	SUICIDAL AND SELF-INJURIOUS BEHAVIOUR	PSYCHIATRIC DISORDERS
20190111	NA	39	YR	NA	NA	M	CN	US	191	DE	1	PS	ESZOPICLONE	1	Oral	UNK	ESZOPICLONE	DRUG19Q1.txt	COMPLETED SUICIDE	COMPLETED SUICIDE	SUICIDAL AND SELF-INJURIOUS BEHAVIOURS NEC	SUICIDAL AND SELF-INJURIOUS BEHAVIOUR	PSYCHIATRIC DISORDERS
20190111	NA	89	YR	NA	NA	F	MD	US	191	DE	1	PS	ESZOPICLONE	1	Oral	UNK	ESZOPICLONE	DRUG19Q1.txt	COMPLETED SUICIDE	COMPLETED SUICIDE	SUICIDAL AND SELF-INJURIOUS BEHAVIOURS NEC	SUICIDAL AND SELF-INJURIOUS BEHAVIOUR	PSYCHIATRIC DISORDERS
20190113	NA	68	YR	NA	NA	F	MD	US	191	DE	1	PS	ESZOPICLONE	1	Oral	UNK	ESZOPICLONE	DRUG19Q1.txt	COMPLETED SUICIDE	COMPLETED SUICIDE	SUICIDAL AND SELF-INJURIOUS BEHAVIOURS NEC	SUICIDAL AND SELF-INJURIOUS BEHAVIOUR	PSYCHIATRIC DISORDERS
20190112	NA	89	YR	NA	NA	F	MD	US	191	DE	1	PS	ESZOPICLONE	1	Oral	UNK	ESZOPICLONE	DRUG19Q1.txt	COMPLETED SUICIDE	COMPLETED SUICIDE	SUICIDAL AND SELF-INJURIOUS BEHAVIOURS NEC	SUICIDAL AND SELF-INJURIOUS BEHAVIOUR	PSYCHIATRIC DISORDERS
20190604	20190117	64	YR	72.57	KG	M	NA	US	193	DE	1	PS	LUNESTA	1	Oral		ESZOPICLONE	DRUG19Q3.txt	COMPLETED SUICIDE	COMPLETED SUICIDE	SUICIDAL AND SELF-INJURIOUS BEHAVIOURS NEC	SUICIDAL AND SELF-INJURIOUS BEHAVIOUR	PSYCHIATRIC DISORDERS	1	20060822	20190116	12	YR	THER19Q3.txt
20190712	20190117	NA	NA	NA	NA	NA	NA	US	193	DE	1	PS	LUNESTA	1			ESZOPICLONE	DRUG19Q3.txt	COMPLETED SUICIDE	COMPLETED SUICIDE	SUICIDAL AND SELF-INJURIOUS BEHAVIOURS NEC	SUICIDAL AND SELF-INJURIOUS BEHAVIOUR	PSYCHIATRIC DISORDERS	1	20060822	20190116			THER19Q3.txt
20200109	NA	56	YR	NA	NA	M	MD	US	201	DE	1	PS	ESZOPICLONE	1	Oral	UNK	ESZOPICLONE	DRUG20Q1.txt	COMPLETED SUICIDE	COMPLETED SUICIDE	SUICIDAL AND SELF-INJURIOUS BEHAVIOURS NEC	SUICIDAL AND SELF-INJURIOUS BEHAVIOUR	PSYCHIATRIC DISORDERS
20200316	NA	89	YR	NA	NA	F	MD	US	201	DE	1	PS	ESZOPICLONE	1	Unknown		ESZOPICLONE	DRUG20Q1.txt	COMPLETED SUICIDE	COMPLETED SUICIDE	SUICIDAL AND SELF-INJURIOUS BEHAVIOURS NEC	SUICIDAL AND SELF-INJURIOUS BEHAVIOUR	PSYCHIATRIC DISORDERS
20200713	NA	56	YR	NA	NA	M	HP	US	203	DE	1	PS	ESZOPICLONE	1	Oral	UNK	ESZOPICLONE	DRUG20Q3.txt	COMPLETED SUICIDE	COMPLETED SUICIDE	SUICIDAL AND SELF-INJURIOUS BEHAVIOURS NEC	SUICIDAL AND SELF-INJURIOUS BEHAVIOUR	PSYCHIATRIC DISORDERS
20210105	NA	68	YR	NA	NA	M	MD	US	211	DE	1	PS	ESZOPICLONE	1	Unknown	UNK	ESZOPICLONE	DRUG21Q1.txt	COMPLETED SUICIDE	COMPLETED SUICIDE	SUICIDAL AND SELF-INJURIOUS BEHAVIOURS NEC	SUICIDAL AND SELF-INJURIOUS BEHAVIOUR	PSYCHIATRIC DISORDERS
20210105	NA	54	YR	NA	NA	F	MD	US	211	DE	1	PS	ESZOPICLONE	1	Oral	UNK	ESZOPICLONE	DRUG21Q1.txt	COMPLETED SUICIDE	COMPLETED SUICIDE	SUICIDAL AND SELF-INJURIOUS BEHAVIOURS NEC	SUICIDAL AND SELF-INJURIOUS BEHAVIOUR	PSYCHIATRIC DISORDERS
20210105	NA	59	YR	NA	NA	F	MD	US	211	DE	1	PS	ESZOPICLONE	1	Oral	UNK	ESZOPICLONE	DRUG21Q1.txt	COMPLETED SUICIDE	COMPLETED SUICIDE	SUICIDAL AND SELF-INJURIOUS BEHAVIOURS NEC	SUICIDAL AND SELF-INJURIOUS BEHAVIOUR	PSYCHIATRIC DISORDERS
20210108	NA	54	YR	NA	NA	F	MD	US	211	DE	1	PS	LUNESTA	1	Oral	UNK	ESZOPICLONE	DRUG21Q1.txt	COMPLETED SUICIDE	COMPLETED SUICIDE	SUICIDAL AND SELF-INJURIOUS BEHAVIOURS NEC	SUICIDAL AND SELF-INJURIOUS BEHAVIOUR	PSYCHIATRIC DISORDERS
20210108	NA	NA	NA	NA	NA	F	CN	US	211	DE	1	PS	LUNESTA	1	Oral	UNK	ESZOPICLONE	DRUG21Q1.txt	COMPLETED SUICIDE	COMPLETED SUICIDE	SUICIDAL AND SELF-INJURIOUS BEHAVIOURS NEC	SUICIDAL AND SELF-INJURIOUS BEHAVIOUR	PSYCHIATRIC DISORDERS
20210108	NA	59	YR	NA	NA	F	CN	US	211	DE	1	PS	LUNESTA	1	Oral	UNK	ESZOPICLONE	DRUG21Q1.txt	COMPLETED SUICIDE	COMPLETED SUICIDE	SUICIDAL AND SELF-INJURIOUS BEHAVIOURS NEC	SUICIDAL AND SELF-INJURIOUS BEHAVIOUR	PSYCHIATRIC DISORDERS
20210108	NA	68	YR	NA	NA	M	MD	US	211	DE	1	PS	LUNESTA	1	Oral	UNK	ESZOPICLONE	DRUG21Q1.txt	COMPLETED SUICIDE	COMPLETED SUICIDE	SUICIDAL AND SELF-INJURIOUS BEHAVIOURS NEC	SUICIDAL AND SELF-INJURIOUS BEHAVIOUR	PSYCHIATRIC DISORDERS
20210723	NA	54	YR	NA	NA	F	MD	US	213	DE	1	PS	ESZOPICLONE	1	Oral	UNK	ESZOPICLONE	DRUG21Q3.txt	COMPLETED SUICIDE	COMPLETED SUICIDE	SUICIDAL AND SELF-INJURIOUS BEHAVIOURS NEC	SUICIDAL AND SELF-INJURIOUS BEHAVIOUR	PSYCHIATRIC DISORDERS
20210726	NA	59	YR	NA	NA	F	HP	US	213	DE	1	PS	ESZOPICLONE	1	Oral	UNK	ESZOPICLONE	DRUG21Q3.txt	COMPLETED SUICIDE	COMPLETED SUICIDE	SUICIDAL AND SELF-INJURIOUS BEHAVIOURS NEC	SUICIDAL AND SELF-INJURIOUS BEHAVIOUR	PSYCHIATRIC DISORDERS
20220208	NA	35	YR	NA	NA	F	MD	US	221	DE	1	PS	ESZOPICLONE	1	Oral	UNK	ESZOPICLONE	DRUG22Q1.txt	COMPLETED SUICIDE	COMPLETED SUICIDE	SUICIDAL AND SELF-INJURIOUS BEHAVIOURS NEC	SUICIDAL AND SELF-INJURIOUS BEHAVIOUR	PSYCHIATRIC DISORDERS
20220208	NA	54	YR	NA	NA	F	MD	US	221	DE	1	PS	ESZOPICLONE	1	Oral	UNK	ESZOPICLONE	DRUG22Q1.txt	COMPLETED SUICIDE	COMPLETED SUICIDE	SUICIDAL AND SELF-INJURIOUS BEHAVIOURS NEC	SUICIDAL AND SELF-INJURIOUS BEHAVIOUR	PSYCHIATRIC DISORDERS
20220208	NA	79	YR	NA	NA	M	MD	US	221	DE	1	PS	ESZOPICLONE	1	Oral	UNK	ESZOPICLONE	DRUG22Q1.txt	COMPLETED SUICIDE	COMPLETED SUICIDE	SUICIDAL AND SELF-INJURIOUS BEHAVIOURS NEC	SUICIDAL AND SELF-INJURIOUS BEHAVIOUR	PSYCHIATRIC DISORDERS
20220208	NA	27	YR	NA	NA	M	MD	US	221	DE	1	PS	ESZOPICLONE	1	Oral	UNK	ESZOPICLONE	DRUG22Q1.txt	COMPLETED SUICIDE	COMPLETED SUICIDE	SUICIDAL AND SELF-INJURIOUS BEHAVIOURS NEC	SUICIDAL AND SELF-INJURIOUS BEHAVIOUR	PSYCHIATRIC DISORDERS
20220213	NA	54	YR	NA	NA	F	MD	US	221	DE	2	PS	ESZOPICLONE	1	Oral	UNK	ESZOPICLONE	DRUG22Q1.txt	COMPLETED SUICIDE	COMPLETED SUICIDE	SUICIDAL AND SELF-INJURIOUS BEHAVIOURS NEC	SUICIDAL AND SELF-INJURIOUS BEHAVIOUR	PSYCHIATRIC DISORDERS
20220214	NA	35	YR	NA	NA	F	MD	US	221	DE	1	PS	ESZOPICLONE	1	Oral	UNK	ESZOPICLONE	DRUG22Q1.txt	COMPLETED SUICIDE	COMPLETED SUICIDE	SUICIDAL AND SELF-INJURIOUS BEHAVIOURS NEC	SUICIDAL AND SELF-INJURIOUS BEHAVIOUR	PSYCHIATRIC DISORDERS
20220215	NA	79	YR	NA	NA	M	MD	US	221	DE	1	PS	ESZOPICLONE	1	Oral	UNK	ESZOPICLONE	DRUG22Q1.txt	COMPLETED SUICIDE	COMPLETED SUICIDE	SUICIDAL AND SELF-INJURIOUS BEHAVIOURS NEC	SUICIDAL AND SELF-INJURIOUS BEHAVIOUR	PSYCHIATRIC DISORDERS
20220516	20220426	60	YR	NA	NA	F	CN	US	222	DE	1	PS	LUNESTA	1	Oral	UNK, 1 per day, hs	ESZOPICLONE	DRUG22Q2.txt	COMPLETED SUICIDE	COMPLETED SUICIDE	SUICIDAL AND SELF-INJURIOUS BEHAVIOURS NEC	SUICIDAL AND SELF-INJURIOUS BEHAVIOUR	PSYCHIATRIC DISORDERS	2	20220324				THER22Q2.txt
20230120	NA	68	YR	NA	NA	F	MD	US	231	DE	1	PS	ESZOPICLONE	1	Oral	UNK	ESZOPICLONE	DRUG23Q1.txt	COMPLETED SUICIDE	COMPLETED SUICIDE	SUICIDAL AND SELF-INJURIOUS BEHAVIOURS NEC	SUICIDAL AND SELF-INJURIOUS BEHAVIOUR	PSYCHIATRIC DISORDERS
20230120	NA	80	YR	NA	NA	M	MD	US	231	DE	1	PS	ESZOPICLONE	1	Oral	UNK	ESZOPICLONE	DRUG23Q1.txt	COMPLETED SUICIDE	COMPLETED SUICIDE	SUICIDAL AND SELF-INJURIOUS BEHAVIOURS NEC	SUICIDAL AND SELF-INJURIOUS BEHAVIOUR	PSYCHIATRIC DISORDERS
20230125	NA	80	YR	NA	NA	M	MD	US	231	DE	2	PS	ESZOPICLONE	1	Oral	UNK	ESZOPICLONE	DRUG23Q1.txt	COMPLETED SUICIDE	COMPLETED SUICIDE	SUICIDAL AND SELF-INJURIOUS BEHAVIOURS NEC	SUICIDAL AND SELF-INJURIOUS BEHAVIOUR	PSYCHIATRIC DISORDERS
20230130	NA	68	YR	NA	NA	F	MD	US	231	DE	1	PS	ESZOPICLONE	1	Oral	UNK	ESZOPICLONE	DRUG23Q1.txt	COMPLETED SUICIDE	COMPLETED SUICIDE	SUICIDAL AND SELF-INJURIOUS BEHAVIOURS NEC	SUICIDAL AND SELF-INJURIOUS BEHAVIOUR	PSYCHIATRIC DISORDERS
20231225	NA	NA	NA	NA	NA	NA	MD	US	234	DE	1	PS	ESZOPICLONE	1	Unknown	UNK	ESZOPICLONE	DRUG23Q4.txt	COMPLETED SUICIDE	COMPLETED SUICIDE	SUICIDAL AND SELF-INJURIOUS BEHAVIOURS NEC	SUICIDAL AND SELF-INJURIOUS BEHAVIOUR	PSYCHIATRIC DISORDERS
20231225	NA	NA	NA	NA	NA	NA	MD	US	234	DE	1	PS	ESZOPICLONE	1	Oral	UNK, Ingestion	ESZOPICLONE	DRUG23Q4.txt	COMPLETED SUICIDE	COMPLETED SUICIDE	SUICIDAL AND SELF-INJURIOUS BEHAVIOURS NEC	SUICIDAL AND SELF-INJURIOUS BEHAVIOUR	PSYCHIATRIC DISORDERS
20231226	NA	NA	NA	NA	NA	NA	MD	US	234	DE	1	PS	ESZOPICLONE	1	Unknown	UNK	ESZOPICLONE	DRUG23Q4.txt	COMPLETED SUICIDE	COMPLETED SUICIDE	SUICIDAL AND SELF-INJURIOUS BEHAVIOURS NEC	SUICIDAL AND SELF-INJURIOUS BEHAVIOUR	PSYCHIATRIC DISORDERS
20231227	NA	NA	NA	NA	NA	NA	MD	US	234	DE	1	PS	ESZOPICLONE	1	Oral	UNK, Ingestion	ESZOPICLONE	DRUG23Q4.txt	COMPLETED SUICIDE	COMPLETED SUICIDE	SUICIDAL AND SELF-INJURIOUS BEHAVIOURS NEC	SUICIDAL AND SELF-INJURIOUS BEHAVIOUR	PSYCHIATRIC DISORDERS
20091224	20090712	31	YR	NA	NA	M	MD	JAPAN	94	DE	1012908370	PS	ESZOPICLONE	1	ORAL	ORAL		DRUG9Q4	COMPLETED SUICIDE	COMPLETED SUICIDE	SUICIDAL AND SELF-INJURIOUS BEHAVIOURS NEC	SUICIDAL AND SELF-INJURIOUS BEHAVIOUR	PSYCHIATRIC DISORDERS		20080924	20090101			THER9Q4
20130107	2011	44	YR	NA	NA	F	MD	US	131	DE	1	PS	ESZOPICLONE	1	ORAL			DRUG13Q1.txt	COMPLETED SUICIDE	COMPLETED SUICIDE	SUICIDAL AND SELF-INJURIOUS BEHAVIOURS NEC	SUICIDAL AND SELF-INJURIOUS BEHAVIOUR	PSYCHIATRIC DISORDERS
20130108	2011	65	YR	NA	NA	M	MD	US	131	DE	1	PS	ESZOPICLONE	1	ORAL			DRUG13Q1.txt	COMPLETED SUICIDE	COMPLETED SUICIDE	SUICIDAL AND SELF-INJURIOUS BEHAVIOURS NEC	SUICIDAL AND SELF-INJURIOUS BEHAVIOUR	PSYCHIATRIC DISORDERS
20130108	2011	65	YR	NA	NA	M	MD	US	131	DE	1	PS	ESZOPICLONE	1	ORAL			DRUG13Q1.txt	COMPLETED SUICIDE	COMPLETED SUICIDE	SUICIDAL AND SELF-INJURIOUS BEHAVIOURS NEC	SUICIDAL AND SELF-INJURIOUS BEHAVIOUR	PSYCHIATRIC DISORDERS
20130107	2011	63	YR	NA	NA	F	MD	US	131	DE	1	PS	ESZOPICLONE	1	ORAL			DRUG13Q1.txt	COMPLETED SUICIDE	COMPLETED SUICIDE	SUICIDAL AND SELF-INJURIOUS BEHAVIOURS NEC	SUICIDAL AND SELF-INJURIOUS BEHAVIOUR	PSYCHIATRIC DISORDERS
SUICIDAL IDEATION
FDA_DT	EVENT_DT	AGE	AGE_COD	WT	WT_COD	SEX	OCCP_COD	REPORTER_COUNTRY	GetDataYear	OUTC_COD	DRUG_SEQ	ROLE_COD	DRUGNAME	VAL_VBM	ROUTE	DOSE_VBM	prod_ai	FILE	PT	pt_name_en	hlt_name_en	hlgt_name_en	soc_name_en	DRUG_SEQ	START_DT	END_DT	DUR	DUR_COD	FILE
20170814	20161101	26	YR	NA	NA	F	MD	JP	173	HO	1	PS	LUNESTA	1	Oral	AS NEEDED	ESZOPICLONE	DRUG17Q3.txt	SUICIDAL IDEATION	SUICIDAL IDEATION	SUICIDAL AND SELF-INJURIOUS BEHAVIOURS NEC	SUICIDAL AND SELF-INJURIOUS BEHAVIOUR	PSYCHIATRIC DISORDERS	3	20170221	20170304			THER17Q3.txt
20180420	NA	34	YR	NA	NA	F	MD	US	182	LT	1	PS	ESZOPICLONE	1	Oral		ESZOPICLONE	DRUG18Q2.txt	SUICIDAL IDEATION	SUICIDAL IDEATION	SUICIDAL AND SELF-INJURIOUS BEHAVIOURS NEC	SUICIDAL AND SELF-INJURIOUS BEHAVIOUR	PSYCHIATRIC DISORDERS
20180517	NA	53	YR	NA	NA	F	MD	US	182	HO	1	PS	ESZOPICLONE	1	Oral	UNKNOWN	ESZOPICLONE	DRUG18Q2.txt	SUICIDAL IDEATION	SUICIDAL IDEATION	SUICIDAL AND SELF-INJURIOUS BEHAVIOURS NEC	SUICIDAL AND SELF-INJURIOUS BEHAVIOUR	PSYCHIATRIC DISORDERS
20180723	NA	38	YR	NA	NA	M	MD	JP	183	HO	1	PS	ESZOPICLONE	1	Unknown		ESZOPICLONE	DRUG18Q3.txt	SUICIDAL IDEATION	SUICIDAL IDEATION	SUICIDAL AND SELF-INJURIOUS BEHAVIOURS NEC	SUICIDAL AND SELF-INJURIOUS BEHAVIOUR	PSYCHIATRIC DISORDERS
20181004	2013	58	YR	99.77	KG	M	CN	US	184	OT	1	PS	LUNESTA	1	Oral	UNK	ESZOPICLONE	DRUG18Q4.txt	SUICIDAL IDEATION	SUICIDAL IDEATION	SUICIDAL AND SELF-INJURIOUS BEHAVIOURS NEC	SUICIDAL AND SELF-INJURIOUS BEHAVIOUR	PSYCHIATRIC DISORDERS
20190107	NA	90	YR	NA	NA	F	CN	US	191	OT	1	PS	LUNESTA	1	Oral	UNKNOWN	ESZOPICLONE	DRUG19Q1.txt	SUICIDAL IDEATION	SUICIDAL IDEATION	SUICIDAL AND SELF-INJURIOUS BEHAVIOURS NEC	SUICIDAL AND SELF-INJURIOUS BEHAVIOUR	PSYCHIATRIC DISORDERS
20190523	20190328	89	YR	NA	NA	F	PH	JP	192	OT	1	PS	LUNESTA	1	Oral	1 MG, QD	ESZOPICLONE	DRUG19Q2.txt	SUICIDAL IDEATION	SUICIDAL IDEATION	SUICIDAL AND SELF-INJURIOUS BEHAVIOURS NEC	SUICIDAL AND SELF-INJURIOUS BEHAVIOUR	PSYCHIATRIC DISORDERS	1	20190327	20190327			THER19Q2.txt
20201202	NA	NA	NA	NA	NA	F	CN	US	204	OT	1	PS	LUNESTA	1	Oral	UNK	ESZOPICLONE	DRUG20Q4.txt	SUICIDAL IDEATION	SUICIDAL IDEATION	SUICIDAL AND SELF-INJURIOUS BEHAVIOURS NEC	SUICIDAL AND SELF-INJURIOUS BEHAVIOUR	PSYCHIATRIC DISORDERS
20210601	NA	53	YR	NA	NA	F	CN	US	212	OT	1	PS	ESZOPICLONE	1		PRESCRIBED 3 MG AT BED TIME BEFORE QUETIPINE	ESZOPICLONE	DRUG21Q2.txt	SUICIDAL IDEATION	SUICIDAL IDEATION	SUICIDAL AND SELF-INJURIOUS BEHAVIOURS NEC	SUICIDAL AND SELF-INJURIOUS BEHAVIOUR	PSYCHIATRIC DISORDERS
20210811	20210401	61	YR	83.25	KG	M	CN	US	213	LT	1	PS	ESZOPICLONE	1	Oral	? QUANTITY:1 TABLET(S);?	ESZOPICLONE	DRUG21Q3.txt	SUICIDAL IDEATION	SUICIDAL IDEATION	SUICIDAL AND SELF-INJURIOUS BEHAVIOURS NEC	SUICIDAL AND SELF-INJURIOUS BEHAVIOUR	PSYCHIATRIC DISORDERS
20220617	NA	25	YR	NA	NA	F	CN	JP	222	OT	3	PS	ESZOPICLONE	1	Oral	UNK	ESZOPICLONE	DRUG22Q2.txt	SUICIDAL IDEATION	SUICIDAL IDEATION	SUICIDAL AND SELF-INJURIOUS BEHAVIOURS NEC	SUICIDAL AND SELF-INJURIOUS BEHAVIOUR	PSYCHIATRIC DISORDERS
20220701	NA	NA	NA	NA	NA	F	MD	AT	223	OT	1	PS	ESZOPICLONE	1	Oral	3 mg for approximately 6 months	ESZOPICLONE	DRUG22Q3.txt	SUICIDAL IDEATION	SUICIDAL IDEATION	SUICIDAL AND SELF-INJURIOUS BEHAVIOURS NEC	SUICIDAL AND SELF-INJURIOUS BEHAVIOUR	PSYCHIATRIC DISORDERS
20230201	NA	18	YR	NA	NA	F	MD	AT	231	HO	1	PS	ESZOPICLONE	1	Unknown	intake: 30 x 1 mg tablets; total package	ESZOPICLONE	DRUG23Q1.txt	SUICIDAL IDEATION	SUICIDAL IDEATION	SUICIDAL AND SELF-INJURIOUS BEHAVIOURS NEC	SUICIDAL AND SELF-INJURIOUS BEHAVIOUR	PSYCHIATRIC DISORDERS
INTENTIONAL SELF-INJURY
FDA_DT	EVENT_DT	AGE	AGE_COD	WT	WT_COD	SEX	OCCP_COD	REPORTER_COUNTRY	GetDataYear	OUTC_COD	DRUG_SEQ	ROLE_COD	DRUGNAME	VAL_VBM	ROUTE	DOSE_VBM	prod_ai	FILE	PT	pt_name_en	hlt_name_en	hlgt_name_en	soc_name_en	DRUG_SEQ	START_DT	END_DT	DUR	DUR_COD	FILE
20180523	20170910	27	YR	68.27	KG	M	CN	US	182	HO	1	PS	ESZOPICLONE	1	Oral	3 MG, 1 TAB QHS/PO	ESZOPICLONE	DRUG18Q2.txt	INTENTIONAL SELF-INJURY	INTENTIONAL SELF-INJURY	SUICIDAL AND SELF-INJURIOUS BEHAVIOURS NEC	SUICIDAL AND SELF-INJURIOUS BEHAVIOUR	PSYCHIATRIC DISORDERS
20211101	NA	NA	NA	NA	NA	NA	CN	JP	214	OT	2	PS	ESZOPICLONE	1	Unknown	3 mg, qd	ESZOPICLONE	DRUG21Q4.txt	INTENTIONAL SELF-INJURY	INTENTIONAL SELF-INJURY	SUICIDAL AND SELF-INJURIOUS BEHAVIOURS NEC	SUICIDAL AND SELF-INJURIOUS BEHAVIOUR	PSYCHIATRIC DISORDERS
20230113	NA	NA	NA	NA	NA	NA	CN	JP	231	HO	9	PS	ESZOPICLONE	1	Oral	1 mg, qd	ESZOPICLONE	DRUG23Q1.txt	INTENTIONAL SELF-INJURY	INTENTIONAL SELF-INJURY	SUICIDAL AND SELF-INJURIOUS BEHAVIOURS NEC	SUICIDAL AND SELF-INJURIOUS BEHAVIOUR	PSYCHIATRIC DISORDERS
20220829	20220521	22	YR	NA	NA	F	NA	US	223	HO	1	PS	LUNESTA	1			ESZOPICLONE	DRUG22Q3.txt	INTENTIONAL SELF-INJURY	INTENTIONAL SELF-INJURY	SUICIDAL AND SELF-INJURIOUS BEHAVIOURS NEC	SUICIDAL AND SELF-INJURIOUS BEHAVIOUR	PSYCHIATRIC DISORDERS
