# Supplementary material for: Suicide adverse events associated with zopiclone and eszopiclone: A pharmacovigilance analysis based on FAERS, JADER and CVARD
Source: PLoS One. 2026 Jan 8;21(1):e0340357. doi: 10.1371/journal.pone.0340357 (PMC12782430; doi:10.1371/journal.pone.0340357)
Supplement: S3 File — (ZIP) [file pone.0340357.s003.zip › The data involved in the research--Revised-- 12.24/JADER.xlsx]

## Sheet: zopiclone
Suicide attempt
sex	age	wt	ht	file	e2b	number	drug_seq	role_cod	start_dt	end_dt	dose_vbm	dosage_unit	usage	pt_again	r3	reac_seq	event_dt	pt_name_en	pt_code	hlt_name_en	hlt_code	hlgt_name_en	hlgt_code	soc_name_en	soc_code
F	80	40	150	200404	R2	2	1	PS	20050218	20050218	7.5	mg	1			1	200502190350	SUICIDE ATTEMPT	10042464	Suicidal and self-injurious behaviour	10042459	Suicidal and self-injurious behaviours NEC	10042460	Psychiatric disorders	10037175
M	40	100	160	200404	R2	3	3	PS		20041008	600	mg	1			1	20041013	SUICIDE ATTEMPT	10042464	Suicidal and self-injurious behaviour	10042459	Suicidal and self-injurious behaviours NEC	10042460	Psychiatric disorders	10037175
F	30			200901	R2	1	9	PS	20070207	20080923	36	mg	1			1	20090207	SUICIDE ATTEMPT	10042464	Suicidal and self-injurious behaviour	10042459	Suicidal and self-injurious behaviours NEC	10042460	Psychiatric disorders	10037175
F	40			201003	R2	1	2	PS	20101007	20101007	1770	mg	1			2	20101007	SUICIDE ATTEMPT	10042464	Suicidal and self-injurious behaviour	10042459	Suicidal and self-injurious behaviours NEC	10042460	Psychiatric disorders	10037175
F	60			201003	R2	2	5	PS	20091119	20100601	20	mg	1			1	20100601	SUICIDE ATTEMPT	10042464	Suicidal and self-injurious behaviour	10042459	Suicidal and self-injurious behaviours NEC	10042460	Psychiatric disorders	10037175
M	20	50	170	201201	R2	2	7	PS								1	20111111	SUICIDE ATTEMPT	10042464	Suicidal and self-injurious behaviour	10042459	Suicidal and self-injurious behaviours NEC	10042460	Psychiatric disorders	10037175
F	30			201302	R2	2	6	PS								1		SUICIDE ATTEMPT	10042464	Suicidal and self-injurious behaviour	10042459	Suicidal and self-injurious behaviours NEC	10042460	Psychiatric disorders	10037175
M	20	60	170	201404	R2	2	1	PS	20150203	20150203	20	mg	1			3	20150203	SUICIDE ATTEMPT	10042464	Suicidal and self-injurious behaviour	10042459	Suicidal and self-injurious behaviours NEC	10042460	Psychiatric disorders	10037175
M	30			201501	R2	2	6	PS								1	20150228	SUICIDE ATTEMPT	10042464	Suicidal and self-injurious behaviour	10042459	Suicidal and self-injurious behaviours NEC	10042460	Psychiatric disorders	10037175
M	40	60	170	201501	R3	6	1	PS	20150408	20150408	150	mg	1			4	20150425	SUICIDE ATTEMPT	10042464	Suicidal and self-injurious behaviour	10042459	Suicidal and self-injurious behaviours NEC	10042460	Psychiatric disorders	10037175
F	20	80		201601	R2	3	1	PS	20160523	20160523	320	mg	1			1	20160523	SUICIDE ATTEMPT	10042464	Suicidal and self-injurious behaviour	10042459	Suicidal and self-injurious behaviours NEC	10042460	Psychiatric disorders	10037175
Completed suicide
sex	age	wt	ht	file	e2b	number	drug_seq	role_cod	start_dt	end_dt	dose_vbm	dosage_unit	usage	pt_again	r3	reac_seq	event_dt	pt_name_en	pt_code	hlt_name_en	hlt_code	hlgt_name_en	hlgt_code	soc_name_en	soc_code
M	70	60	160	200902	R2	1	1	PS	20090608	20090621	0.4	mg	3			1	20090730	COMPLETED SUICIDE	10010144	Suicidal and self-injurious behaviour	10042459	Suicidal and self-injurious behaviours NEC	10042460	Psychiatric disorders	10037175
M	50			201202	R2	3	6	PS	20120425	20120621	1	mg	1			1	20120621	COMPLETED SUICIDE	10010144	Suicidal and self-injurious behaviour	10042459	Suicidal and self-injurious behaviours NEC	10042460	Psychiatric disorders	10037175
M	40	60	170	201501	R3	6	1	PS	20150408	20150408	150	mg	1			2	20150706	COMPLETED SUICIDE	10010144	Suicidal and self-injurious behaviour	10042459	Suicidal and self-injurious behaviours NEC	10042460	Psychiatric disorders	10037175
F	50			201504	R2	2	6	PS	20151222	20160229	10	mg	1			1	20160229	COMPLETED SUICIDE	10010144	Suicidal and self-injurious behaviour	10042459	Suicidal and self-injurious behaviours NEC	10042460	Psychiatric disorders	10037175
F	40			201603	R2	3	10	PS		20160927	1	mg	3			1	20160928	COMPLETED SUICIDE	10010144	Suicidal and self-injurious behaviour	10042459	Suicidal and self-injurious behaviours NEC	10042460	Psychiatric disorders	10037175
M	30	60	170	201604	R2	3	1	PS	20170106		400	mg	1			1	20170202	COMPLETED SUICIDE	10010144	Suicidal and self-injurious behaviour	10042459	Suicidal and self-injurious behaviours NEC	10042460	Psychiatric disorders	10037175
M	30	60		201701	R2	1	6	PS	20160721	20160721	10	mg	1			1	20170202	COMPLETED SUICIDE	10010144	Suicidal and self-injurious behaviour	10042459	Suicidal and self-injurious behaviours NEC	10042460	Psychiatric disorders	10037175
M	30	60		201701	R2	1	1	PS	20160806	20160902	8	mg	1			1	20170202	COMPLETED SUICIDE	10010144	Suicidal and self-injurious behaviour	10042459	Suicidal and self-injurious behaviours NEC	10042460	Psychiatric disorders	10037175
M	30			201702	R2	2	4	PS								1		COMPLETED SUICIDE	10010144	Suicidal and self-injurious behaviour	10042459	Suicidal and self-injurious behaviours NEC	10042460	Psychiatric disorders	10037175
F	70			201803	R2	1	13	PS								1		COMPLETED SUICIDE	10010144	Suicidal and self-injurious behaviour	10042459	Suicidal and self-injurious behaviours NEC	10042460	Psychiatric disorders	10037175
F	30			201804	R3	2	1	PS	20181015		10	mg	1			1	20181018	COMPLETED SUICIDE	10010144	Suicidal and self-injurious behaviour	10042459	Suicidal and self-injurious behaviours NEC	10042460	Psychiatric disorders	10037175
Suicidal ideation
sex	age	wt	ht	file	e2b	number	drug_seq	role_cod	start_dt	end_dt	dose_vbm	dosage_unit	usage	pt_again	r3	reac_seq	event_dt	pt_name_en	pt_code	hlt_name_en	hlt_code	hlgt_name_en	hlgt_code	soc_name_en	soc_code
M	20	60	170	201404	R2	2	1	PS	20150203	20150203	20	mg	1			1	20150203	SUICIDAL IDEATION	10042458	Suicidal and self-injurious behaviour	10042459	Suicidal and self-injurious behaviours NEC	10042460	Psychiatric disorders	10037175
M	40	60	170	201501	R3	6	1	PS	20150408	20150408	150	mg	1			1	20150706	SUICIDAL IDEATION	10042458	Suicidal and self-injurious behaviour	10042459	Suicidal and self-injurious behaviours NEC	10042460	Psychiatric disorders	10037175
F	20	80	150	201601	R2	4	14	PS			20	mg	1			5		SUICIDAL IDEATION	10042458	Suicidal and self-injurious behaviour	10042459	Suicidal and self-injurious behaviours NEC	10042460	Psychiatric disorders	10037175

## Sheet: eszopiclone
Suicide attempt
sex	age	wt	ht	file	drug_seq	role_cod	start_dt	end_dt	dose_vbm	dosage_unit	event_dt	pt_name_en	pt_code	hlt_name_en	hlt_code	hlgt_name_en	hlgt_code	soc_name_en	soc_code
F	50			201603	8	PS			28	mg	20160121	SUICIDE ATTEMPT	10042464	Suicidal and self-injurious behaviour	10042459	Suicidal and self-injurious behaviours NEC	10042460	Psychiatric disorders	10037175
F	30			201703	4	PS	20170824	20170824	48	DF	20170824	SUICIDE ATTEMPT	10042464	Suicidal and self-injurious behaviour	10042459	Suicidal and self-injurious behaviours NEC	10042460	Psychiatric disorders	10037175
F	30	60	150	201703	6	PS			.25;6.75	mg;mg		SUICIDE ATTEMPT	10042464	Suicidal and self-injurious behaviour	10042459	Suicidal and self-injurious behaviours NEC	10042460	Psychiatric disorders	10037175
				201703	2	PS			30	DF		SUICIDE ATTEMPT	10042464	Suicidal and self-injurious behaviour	10042459	Suicidal and self-injurious behaviours NEC	10042460	Psychiatric disorders	10037175
M	60			201801	1	PS	20180409	20180409	180	mg	20180409	SUICIDE ATTEMPT	10042464	Suicidal and self-injurious behaviour	10042459	Suicidal and self-injurious behaviours NEC	10042460	Psychiatric disorders	10037175
M	20			201902	1	PS	20180725	20190816	2	mg	20190817	SUICIDE ATTEMPT	10042464	Suicidal and self-injurious behaviour	10042459	Suicidal and self-injurious behaviours NEC	10042460	Psychiatric disorders	10037175
M	50	70	170	202004	2	PS			;1	;mg		SUICIDE ATTEMPT	10042464	Suicidal and self-injurious behaviour	10042459	Suicidal and self-injurious behaviours NEC	10042460	Psychiatric disorders	10037175
M	70	50	150	202103	12	PS			50;100	mg;mg		SUICIDE ATTEMPT	10042464	Suicidal and self-injurious behaviour	10042459	Suicidal and self-injurious behaviours NEC	10042460	Psychiatric disorders	10037175
M	40			202204	4	PS						SUICIDE ATTEMPT	10042464	Suicidal and self-injurious behaviour	10042459	Suicidal and self-injurious behaviours NEC	10042460	Psychiatric disorders	10037175
M	40			202204	1	PS						SUICIDE ATTEMPT	10042464	Suicidal and self-injurious behaviour	10042459	Suicidal and self-injurious behaviours NEC	10042460	Psychiatric disorders	10037175
Completed suicide
sex	age	wt	ht	file	drug_seq	role_cod	start_dt	end_dt	dose_vbm	dosage_unit	event_dt	pt_name_en	pt_code	hlt_name_en	hlt_code	hlgt_name_en	hlgt_code	soc_name_en	soc_code
F	30			201302	PS		20130814	6	mg	1	20130820	COMPLETED SUICIDE	10010144	Suicidal and self-injurious behaviour	10042459	Suicidal and self-injurious behaviours NEC	10042460	Psychiatric disorders	10037175
F	40	50		202101	PS		;20210422;20210417	75;;75	mg;;mg	1;;1	20210422	COMPLETED SUICIDE	10010144	Suicidal and self-injurious behaviour	10042459	Suicidal and self-injurious behaviours NEC	10042460	Psychiatric disorders	10037175
F	40	50		202203	PS			6;50;50;6;50;	mg;mg;mg;mg;mg;	1;1;1;1;1;	20210422	COMPLETED SUICIDE	10010144	Suicidal and self-injurious behaviour	10042459	Suicidal and self-injurious behaviours NEC	10042460	Psychiatric disorders	10037175
Suicidal ideation
sex	age	wt	ht	file	drug_seq	role_cod	start_dt	end_dt	dose_vbm	dosage_unit	event_dt	pt_name_en	pt_code	hlt_name_en	hlt_code	hlgt_name_en	hlgt_code	soc_name_en	soc_code
F	20			201604	1	PS	20161014	20170220	25	mg	20161219	SUICIDAL IDEATION	10042458	Suicidal and self-injurious behaviour	10042459	Suicidal and self-injurious behaviours NEC	10042460	Psychiatric disorders	10037175
F	20			201702	1	PS	20161101	20170304	7.5	mg	20161219	SUICIDAL IDEATION	10042458	Suicidal and self-injurious behaviour	10042459	Suicidal and self-injurious behaviours NEC	10042460	Psychiatric disorders	10037175
F	80			201901	1	PS	20190327	20190327	1	mg	20190328	SUICIDAL IDEATION	10042458	Suicidal and self-injurious behaviour	10042459	Suicidal and self-injurious behaviours NEC	10042460	Psychiatric disorders	10037175
F	20			202201	1	PS						SUICIDAL IDEATION	10042458	Suicidal and self-injurious behaviour	10042459	Suicidal and self-injurious behaviours NEC	10042460	Psychiatric disorders	10037175
F	20			202201	3	PS						SUICIDAL IDEATION	10042458	Suicidal and self-injurious behaviour	10042459	Suicidal and self-injurious behaviours NEC	10042460	Psychiatric disorders	10037175
M	60			202303	1	PS			37.5;37.5;37.5;37.5;37.5;37.5	mg;mg;mg;mg;mg;mg		SUICIDAL IDEATION	10042458	Suicidal and self-injurious behaviour	10042459	Suicidal and self-injurious behaviours NEC	10042460	Psychiatric disorders	10037175
