# Supplementary material for: Suicide adverse events associated with zopiclone and eszopiclone: A pharmacovigilance analysis based on FAERS, JADER and CVARD
Source: PLoS One. 2026 Jan 8;21(1):e0340357. doi: 10.1371/journal.pone.0340357 (PMC12782430; doi:10.1371/journal.pone.0340357)
Supplement: S3 File — (ZIP) [file pone.0340357.s003.zip › The data involved in the research--Revised-- 12.24/Logistic regression data/Figure3_forest.R]

#install.packages('forestploter')
#install.packages('readxl')
library(readxl)
library(forestploter)
getwd()
setwd("C:/Users/徐寅鹏/Desktop/性别亚组--森林图")
list.files()
data <- read_excel("图3配套数据.xlsx")
data$`ROR(95% CI)` <- paste0(data$ROR,"(",data$lower,"-",data$Upper,")")
data$` ` <- paste(rep(" ", 100), collapse = " ")
data[is.na(data)] <- " "   #将数据中的缺失值（NA）替换为空格

#森林图主题（theme）设置
tm <- forest_theme(base_size = 8, 
                   ci_pch = 15,    #点的形状
                   ci_col = "#2F4F96",   #点的颜色 
                   ci_lty = 1,
                   ci_lwd = 1.5,   #线的宽度
                   ci_Theight = 0.2, 
                   
                   ### 参考线宽度、形状、颜色
                   refline_lwd = 1.5,  
                   refline_lty = "dashed", 
                   refline_col = "red",
                   
                   ### 脚注大小、字体、颜色
                   footnote_cex = 1.1,
                   footnote_fontface = "italic",
                   footnote_col = "blue")

# 计算横轴的范围
max_upper <- max(data$Upper, na.rm = TRUE)
min_lower <- min(data$lower, na.rm = TRUE)

# 设置横轴的范围
xlim <- c(min_lower - 1, max_upper + 1)  # 适当增加范围，具体值可以根据需要调整


#绘制森林图
p <- forest(data[,c(1:3,7,8)],   #绘制森林图的数据
            est = data$ROR,
            lower = data$lower,
            upper = data$Upper,
            sizes = 0.6,
            ci_column = 5,   #森林图在第几列展示
            ref_line = 1,    #参考线
            xlim = xlim, 
            theme = tm)###森林图主题
plot(p)

#保存为pdf格式
p_wh <- get_wh(plot = p)
cairo_pdf("forest.pdf",width = p_wh[1], height = p_wh[2])
plot(p)
dev.off()
