# Supplementary material for: Suicide adverse events associated with zopiclone and eszopiclone: A pharmacovigilance analysis based on FAERS, JADER and CVARD
Source: PLoS One. 2026 Jan 8;21(1):e0340357. doi: 10.1371/journal.pone.0340357 (PMC12782430; doi:10.1371/journal.pone.0340357)
Supplement: S3 File — (ZIP) [file pone.0340357.s003.zip › The data involved in the research--Revised-- 12.24/Logistic regression data/Univariate_logistic_Results_Summary.csv]

Dependent: y		0	1	OR (univariable)	OR	OR_CI	OR_UI
AGE	0	2 (100.0)	0 (0.0)	-
	1	153 (95.6)	7 (4.4)	716075.34 (0.00-NA, p=0.994)	716075.34	0
	2	106 (98.1)	2 (1.9)	295308.70 (0.00-NA, p=0.994)	295308.7	0
SEX	0	169 (99.4)	1 (0.6)	-
	1	92 (92.0)	8 (8.0)	14.70 (2.64-274.75, p=0.012)	14.7	2.64	274.75
