# Supplementary material for: Suicide adverse events associated with zopiclone and eszopiclone: A pharmacovigilance analysis based on FAERS, JADER and CVARD
Source: PLoS One. 2026 Jan 8;21(1):e0340357. doi: 10.1371/journal.pone.0340357 (PMC12782430; doi:10.1371/journal.pone.0340357)
Supplement: S3 File — (ZIP) [file pone.0340357.s003.zip › The data involved in the research--Revised-- 12.24/Original data.xlsx]

## Sheet: zopiclone
pt（JP）	pt_name	pt_name_en	soc_name_en		a	b	c	d	ROR	RORL	RORU	PRR	PRRL	PRRU	XX	EBGM	EBGML	EBGMU	IC2	C025	ROR(95%Cl)	PRR(c2)	EBGM(95%Cl-low)	IC(95%Cl-low)
		Suicide attempt	Psychiatric disorders		11	1115	2183	1440738	6.51	3.59	11.81	6.46	3.56	11.71	50.55	6.43	3.55	11.66	2.68	1.02	6.51 ( 3.59 - 11.81 )	6.46 ( 50.55 )	6.43 ( 3.55 )	2.68 ( 1.02 )
		Completed suicide	Psychiatric disorders		11	1115	1000	1441921	14.23	7.83	25.84	14.1	7.76	25.61	132.47	13.95	7.68	25.35	3.8	2.13	14.23 ( 7.83 - 25.84 )	14.1 ( 132.47 )	13.95 ( 7.68 )	3.8 ( 2.13 )
		Suicidal ideation	Psychiatric disorders		3	1123	975	1441946	3.95	1.27	12.29	3.94	1.27	12.27	6.57	3.93	1.26	12.24	1.98	0.31	3.95 ( 1.27 - 12.29 )	3.94 ( 6.57 )	3.93 ( 1.26 )	1.98 ( 0.31 )
CA
pt	pt_name	pt_name_en	soc_name_en		a	b	c	d	ROR	RORL	RORU	PRR	PRRL	PRRU	XX	EBGM	EBGML	EBGMU	IC2	C025	ROR(95%Cl)	PRR(c2)	EBGM(95%Cl-low)	IC(95%Cl-low)
SUICIDAL IDEATION		Suicidal ideation	Psychiatric disorders		70	12972	5088	3966568	4.21	3.32	5.33	4.19	3.31	5.31	167.89	4.15	3.27	5.25	2.05	0.39	4.21 ( 3.32 - 5.33 )	4.19 ( 167.89 )	4.15 ( 3.27 )	2.05 ( 0.39 )
SUICIDE ATTEMPT		Suicide attempt	Psychiatric disorders		67	12975	1985	3969671	10.33	8.09	13.18	10.28	8.05	13.12	543.15	9.98	7.82	12.73	3.32	1.65	10.33 ( 8.09 - 13.18 )	10.28 ( 543.15 )	9.98 ( 7.82 )	3.32 ( 1.65 )
COMPLETED SUICIDE		Completed suicide	Psychiatric disorders		45	12997	1496	3970160	9.19	6.83	12.37	9.16	6.81	12.33	317.69	8.92	6.63	12.01	3.16	1.49	9.19 ( 6.83 - 12.37 )	9.16 ( 317.69 )	8.92 ( 6.63 )	3.16 ( 1.49 )
SUICIDAL BEHAVIOUR		Suicidal behaviour	Psychiatric disorders		5	13037	146	3971510	10.43	4.28	25.45	10.43	4.28	25.44	41.21	10.12	4.15	24.67	3.34	1.66	10.43 ( 4.28 - 25.45 )	10.43 ( 41.21 )	10.12 ( 4.15 )	3.34 ( 1.66 )
SELF-INJURIOUS IDEATION		Self-injurious ideation	Psychiatric disorders		6	13036	334	3971322	5.47	2.44	12.27	5.47	2.44	12.27	21.54	5.39	2.4	12.09	2.43	0.76	5.47 ( 2.44 - 12.27 )	5.47 ( 21.54 )	5.39 ( 2.4 )	2.43 ( 0.76 )
US
PT	a	b	c	d	ROR	RORL	RORU	PRR	XX	PRRL	PRRU	EBGM	EBGM05	IC	IC025		soc_name_en		ROR(95%Cl)	PRR(c2)	EBGM(EBGM05)	IC(IC025)	Reporting rate	Reporting rate score		Signal stability score		Reported case fatality rate	fatality rate score	Clinical relevance score	total score	Prioritization
COMPLETED SUICIDE	7	317	75657	53528756	15.62	7.39	33.04	15.31	93.73	14.57	16.04	15.31	8.18	3.94	2.26		PSYCHIATRIC DISORDERS		15.62 ( 7.39 - 33.04 )	15.31 ( 93.73 )	15.31 ( 8.18 )	3.94 ( 2.26 )	0.0229508	1		2		1	2	1	6	high priority
SUICIDE ATTEMPT	4	320	53046	53551367	12.62	4.71	33.83	12.48	42.26	11.5	13.45	12.47	5.47	3.64	1.97		PSYCHIATRIC DISORDERS		12.62 ( 4.71 - 33.83 )	12.48 ( 42.26 )	12.47 ( 5.47 )	3.64 ( 1.97 )	0.012987	1		2		0	0	1	4	moderate priority

## Sheet: eszopiclone
CA
pt		pt_name_en	soc_name_en		a	b	c	d	ROR	RORL	RORU	PRR	PRRL	PRRU	XX	EBGM	EBGML	EBGMU	IC2	C025	ROR(95%Cl)	PRR(c2)	EBGM(95%Cl-low)	IC(95%Cl-low)
SUICIDE ATTEMPT		Suicide attempt	Psychiatric disorders		4	11	2048	3982635	707.14	224.98	2222.63	518.84	172.05	1564.62	2064.4	517.83	164.75	1627.6	9.02	7.2	707.14 ( 224.98 - 2222.63 )	518.84 ( 2064.4 )	517.83 ( 164.75 )	9.02 ( 7.2 )
JP
pt	pt_name	pt_name_en	soc_name_en		a	b	c	d	ROR	RORL	RORU	PRR	PRRL	PRRU	XX	EBGM	EBGML	EBGMU	IC2	C025	ROR(95%Cl)	PRR(c2)	EBGM(95%Cl-low)	IC(95%Cl-low)
		Suicide attempt	Psychiatric disorders		10	527	2184	1441326	12.52	6.69	23.44	12.31	6.58	23.04	103.58	12.26	6.55	22.95	3.62	1.94	707.14 ( 224.98 - 2222.63 )	518.84 ( 2064.4 )	517.83 ( 164.75 )	9.02 ( 7.2 )
		Suicidal ideation	Psychiatric disorders		6	531	972	1442538	16.77	7.48	37.59	16.59	7.4	37.19	87.44	16.5	7.36	36.98	4.04	2.37	16.77 ( 7.48 - 37.59 )	16.59 ( 87.44 )	16.5 ( 7.36 )	4.04 ( 2.37 )
		Completed suicide	Psychiatric disorders		3	534	1008	1442502	8.04	2.58	25.05	8	2.57	24.93	18.33	7.98	2.56	24.86	3	1.32	8.04 ( 2.58 - 25.05 )	8 ( 18.33 )	7.98 ( 2.56 )	3 ( 1.32 )
US
PT	a	b	c	d	ROR	RORL	RORU	PRR	XX	PRRL	PRRU	EBGM	EBGM05	IC	IC025		soc_name_en		ROR(95%Cl)	PRR(c2)	EBGM(EBGM05)	IC(IC025)	Reporting rate	Reporting rate score	Signal stability score	Reported case fatality rate	fatality rate score	Clinical relevance score	total score	Prioritization
COMPLETED SUICIDE	53	3654	75611	53525419	10.27	7.83	13.47	10.14	436.72	9.87	10.4	10.13	8.07	3.34	1.67		PSYCHIATRIC DISORDERS		10.27 ( 7.83 - 13.47 )	10.14 ( 436.72 )	10.13 ( 8.07 )	3.34 ( 1.67 )	0.0142588	1	2	1	2	1	6	high priority
SUICIDE ATTEMPT	39	3731	54234	53145397	10.24	7.47	14.04	10.15	321.69	9.84	10.46	10.14	7.79	3.34	2.88		PSYCHIATRIC DISORDERS		10.24 ( 7.47 - 14.04 )	10.15 ( 321.69 )	10.14 ( 7.79 )	3.34 ( 2.88 )	0.010453	1	2	0	0	1	4	moderate priority
SUICIDAL IDEATION	13	3694	80217	53520813	2.35	1.36	4.05	2.34	10.02	1.8	2.89	2.34	1.49	1.23	-0.44		PSYCHIATRIC DISORDERS		2.35 ( 1.36 - 4.05 )	2.34 ( 10.02 )	2.34 ( 1.49 )	1.23 ( -0.44 )	0.00346021	0	2	0	0	1	3	moderate priority
INTENTIONAL SELF-INJURY	4	3703	20877	53580153	3.47	1.44	8.33	3.46	8.76	2.59	4.34	3.46	1.66	1.79	0.13		PSYCHIATRIC DISORDERS		3.47 ( 1.44 - 8.33 )	3.46 ( 8.76 )	3.46 ( 1.66 )	1.79 ( 0.13 )	0.00132802	0	2	0	0	1	3	moderate priority
