# Supplementary material for: Suicide adverse events associated with zopiclone and eszopiclone: A pharmacovigilance analysis based on FAERS, JADER and CVARD
Source: PLoS One. 2026 Jan 8;21(1):e0340357. doi: 10.1371/journal.pone.0340357 (PMC12782430; doi:10.1371/journal.pone.0340357)
Supplement: S3 File — (ZIP) [file pone.0340357.s003.zip › The data involved in the research--Revised-- 12.24/Survival curve graph of adverse reaction induction time/Survival curve graph code.R]

library(survminer)
library(survival)
library(readr)
library(readxl)
library(dplyr)

install.packages("survival")
install.packages("survminer")
#install.packages("survfit")
#library(survfit)
#######################
setwd("C:/Users/徐寅鹏/Desktop/不良反应诱发时间生存曲线图")
list.files()
df <- read_xlsx("配套数据-2.xlsx")


df <- df%>%mutate(ID = seq(1,by = 1,length.out = nrow(df)))
df$status <- 1
df$Gender <- as.factor(df$Gender)
df$Time <- as.numeric(df$Time)
fit <- survfit(Surv(Time,status) ~Gender, 
                data = df) # 拟合方程
myplot <- ggsurvplot(fit, data = df, 
            conf.int = FALSE, # 增加置信区间
            pval = TRUE,
            fun = "event",
            xlab = "Time(day)", 
            ylab = "Cumulative",
            palette = c("#E7B800", "#2E9FDF"),###更改线条颜色
           ggtheme = theme_bw()
           ) 
ggsave("myplot.pdf", plot = print(myplot), width = 3.3, height = 2.2, dpi = 1000)

write.csv(data, "final_data.csv", row.names = FALSE)
