# Supplementary material for: Suicide adverse events associated with zopiclone and eszopiclone: A pharmacovigilance analysis based on FAERS, JADER and CVARD
Source: PLoS One. 2026 Jan 8;21(1):e0340357. doi: 10.1371/journal.pone.0340357 (PMC12782430; doi:10.1371/journal.pone.0340357)
Supplement: S3 File — (ZIP) [file pone.0340357.s003.zip › The data involved in the research--Revised-- 12.24/TTO drawing data/Mapping data.xlsx]

## Sheet: Sheet1
Days	Case number	Percentage
0-180 days	6	0.6
181-365 days	3	0.3
＞365 days	1	0.1
