# Supplementary material for: Suicide adverse events associated with zopiclone and eszopiclone: A pharmacovigilance analysis based on FAERS, JADER and CVARD
Source: PLoS One. 2026 Jan 8;21(1):e0340357. doi: 10.1371/journal.pone.0340357 (PMC12782430; doi:10.1371/journal.pone.0340357)
Supplement: S3 File — (ZIP) [file pone.0340357.s003.zip › The data involved in the research--Revised-- 12.24/TTO drawing data/TTO code.R]

install.packages("ggeasy")
library(data.table)
library(ggplot2)
library(readxl)
library(scales)
library(ggeasy)
library(dplyr)
####################
setwd("C:/Users/徐寅鹏/Desktop/诱发时间图绘制视频")
info<-read_xlsx('原始数据.xlsx')
DDD <- info
names(info)<-c('g','Case number','ratio')
setDT(info)
info
each<-60
info[,Percentage:=0-ratio*each]
info$g->gs

xpos<-seq(-70,150,by=5)
xlabel<-percent(abs(xpos[xpos<0]/each))
xlabel<-c(xlabel,xpos[xpos>=0])
dat<-melt(info,id.vars='g',measure.vars=c('Case number','Percentage'))
dat[,g:=ordered(g,gs)]
dat[variable=='Case number',variable:='Case number']
dat[variable=='Percentage',variable:='Percentage']
a <- levels(dat$g)
DDD$Days <- factor(DDD$Days,levels =a )
names(DDD)
DDD <- DDD %>%dplyr::rename(value="Percentage")
p<-ggplot(dat,aes(y=g,x=value,fill=variable))+
  geom_bar(stat='identity',position='stack',width=0.6)+
  theme_bw()+
  labs(x='',y='',fill='',title=' ')+
  # geom_text(aes(x=value+10,label=value),data=dat[value>0],hjust=0)+
  theme(legend.position='right',
        panel.grid.major.y=element_blank(),
        panel.grid.minor.y=element_blank(),
        panel.grid.minor.x=element_blank(),
        plot.title=element_text(hjust=0.5,size=rel(1.3)))+
  scale_x_continuous(breaks=xpos,label=xlabel,expand=expansion(c(0.06,0.06)))+
  scale_fill_manual(values=c('#3EB489','#B53E69'))+
  theme(panel.grid=element_blank())+
  easy_x_axis_title_size(15)+easy_x_axis_labels_size(10)+easy_y_axis_title_size(15)+easy_y_axis_labels_size(10)+
  scale_fill_discrete(breaks=c("Percentage","Case number"))


p <- p +
  geom_text(data = subset(dat, variable == 'Case number'),
            aes(label = value, y = g, x = value),
            hjust = -0.2, vjust = 0.5, size = 3) +  # Place "Case number" labels on the right side
  
  geom_text(data = subset(dat, variable == 'Percentage'),
            aes(label = paste0(round(-1*value*100/each,2), "%"), y = g, x = -abs(value)),
            hjust = 1.2, vjust = 0.5, size = 3)  # Place "Percentage" labels on the left side


ggsave('out.png',p,width=12,height=5.6,dpi=800)
