# Supplementary material for: Suicide adverse events associated with zopiclone and eszopiclone: A pharmacovigilance analysis based on FAERS, JADER and CVARD
Source: PLoS One. 2026 Jan 8;21(1):e0340357. doi: 10.1371/journal.pone.0340357 (PMC12782430; doi:10.1371/journal.pone.0340357)
Supplement: S3 File — (ZIP) [file pone.0340357.s003.zip › The data involved in the research--Revised-- 12.24/Volcano map/CAVRD-data.xlsx]

## Sheet: SHEET1
PT	a	b	c	d	ROR
Suicidal ideation（Zopiclone）	70	12972	5088	3966568	4.21
Suicide attempt（Zopiclone）	67	12975	1985	3969671	10.33
Completed suicide（Zopiclone）	45	12997	1496	3970160	9.19
Suicidal behaviour（Zopiclone）	5	13037	146	3971510	10.43
Self-injurious ideation（Zopiclone）	6	13036	334	3971322	5.47
Suicide attempt（Eszopiclone）	4	11	2048	3982635	707.14
