# Supplementary material for: Suicide adverse events associated with zopiclone and eszopiclone: A pharmacovigilance analysis based on FAERS, JADER and CVARD
Source: PLoS One. 2026 Jan 8;21(1):e0340357. doi: 10.1371/journal.pone.0340357 (PMC12782430; doi:10.1371/journal.pone.0340357)
Supplement: S3 File — (ZIP) [file pone.0340357.s003.zip › The data involved in the research--Revised-- 12.24/Volcano map/FAERS-data.xlsx]

## Sheet: SHEET1
PT	a	b	c	d	ROR
Suicide attempt（Zopiclone）	4	308	54269	53148820	12.72
Completed suicide（Zopiclone）	7	305	76248	53126841	15.99
Suicide attempt（Eszopiclone）	39	3731	54234	53145397	10.24
Completed suicide（Eszopiclone）	53	3717	76202	53123429	9.94
Suicidal ideation（Eszopiclone）	13	3757	82045	53117586	2.24
Intentional self-injury（Eszopiclone）	4	3765	18019	53181612	3.92
