# Supplementary material for: Suicide adverse events associated with zopiclone and eszopiclone: A pharmacovigilance analysis based on FAERS, JADER and CVARD
Source: PLoS One. 2026 Jan 8;21(1):e0340357. doi: 10.1371/journal.pone.0340357 (PMC12782430; doi:10.1371/journal.pone.0340357)
Supplement: S3 File — (ZIP) [file pone.0340357.s003.zip › The data involved in the research--Revised-- 12.24/Volcano map/JADER-data.xlsx]

## Sheet: SHEET1
PT	a	b	c	d	ROR
Suicide attempt（Zopiclone）	11	1115	2183	1440738	6.51
Completed suicide（Zopiclone）	11	1115	1000	1441921	14.23
Suicidal ideation（Zopiclone）	3	1123	975	1441946	3.95
Suicide attempt（Eszopiclone）	10	527	2184	1441326	12.52
Suicidal ideation（Eszopiclone）	6	531	972	1442538	16.77
